# Supplementary material for: catena-Poly[hexaaqua-1κO,2κO,3κ4 O-(μ4-3,5-dicarboxylatopyrazol-1-ido-3′:1:2:3κ6 O 5:N 1,O 5′:N 2,O 3:O 3′)(μ2-3,5-dicarboxylatopyrazol-1-ido-1:2κ4 N 2,O 3:N 1,O 5)-1,2-dicopper(II)-3-manganese(II)]
Source: Acta Crystallogr Sect E Struct Rep Online. 2010 Sep 30;66(Pt 10):m1309. doi: 10.1107/S1600536810037542 (PMC2983142; doi:10.1107/S1600536810037542)
Supplement: Supplementary file 1 [file e-66-m1309-sup1.cif]

##############################################################################
###                                                                        ###
###        Electronic paper (Acta Crystallographica Section E)             ###
###                                                                        ###
##############################################################################
#                                                                            #
# This CIF contains the data in a paper accepted for publication in Acta     #
# Crystallographica Section E. It conforms to the requirements of Notes      #
# for Authors for Section E, and has been peer reviewed under the auspices   #
# of the IUCr Commission on Journals.                                        #
#                                                                            #
# Full details of the Crystallographic Information File format               #
# are given in the paper "The Crystallographic Information File (CIF):       #
# a New Standard Archive File for Crystallography" by S. R. Hall, F. H.      #
# Allen and I. D. Brown [Acta Cryst. (1991), A47, 655-685].                  #
#                                                                            #
# The current version of the core CIF dictionary is obtainable from          #
# ftp://ftp.iucr.org/pub/cif_core.dic. The current version number is 2.4.    #
#                                                                            #
# Software is freely available for graphical display of the structure(s) in  #
# this CIF.  For information consult the CIF home page http://www.iucr.org/  #
# cif/home.html                                                              #
#                                                                            #
# This file may be used for bona fide research purposes within the           #
# scientific community so long as proper attribution is given to the journal # 
# article from which it was obtained.                                        #
#                                                                            #
##############################################################################
                                             
data_I
_audit_creation_method     SHELXL-97
_chemical_name_systematic
;
<i>catena</i>-Poly[hexaaqua-1\k<i>O</i>,2\k<i>O</i>,3\k^4^<i>O</i>-(\m~4~-
3,5-dicarboxylatopyrazol-1-ido-3':1:2:3\k^6^<i>O</i>^5^:<i>N</i>^1^,
<i>O</i>^5'^:<i>N</i>^2^,<i>O</i>^3^:<i>O</i>^3'^)(\m~2~-3,5-
dicarboxylatopyrazol-1-ido-1:2\k^4^<i>N</i>^2^,<i>O</i>^3^:<i>N</i>^1^,
<i>O</i>^5^)-1,2-dicopper(II)-3-manganese(II)]
;
_chemical_name_common     ?
_chemical_formula_moiety     'C10 H14 Cu2 Mn N4 O14'
_chemical_formula_sum     'C10 H14 Cu2 Mn N4 O14'
_chemical_formula_iupac     '[Cu2 Mn (C5 H N2 O4)2 (H2 O)6]'
_chemical_formula_weight     596.27
_chemical_melting_point     ?
_symmetry_cell_setting     orthorhombic
_symmetry_space_group_name_H-M     'C m c a'
_symmetry_space_group_name_Hall     '-C 2bc 2'
loop_
    _symmetry_equiv_pos_as_xyz
    'x, y, z'
    '-x, -y+1/2, z+1/2'
    '-x, y+1/2, -z+1/2'
    'x, -y, -z'
    'x+1/2, y+1/2, z'
    '-x+1/2, -y+1, z+1/2'
    '-x+1/2, y+1, -z+1/2'
    'x+1/2, -y+1/2, -z'
    '-x, -y, -z'
    'x, y-1/2, -z-1/2'
    'x, -y-1/2, z-1/2'
    '-x, y, z'
    '-x+1/2, -y+1/2, -z'
    'x+1/2, y, -z-1/2'
    'x+1/2, -y, z-1/2'
    '-x+1/2, y+1/2, z'
_cell_length_a     21.778(3)
_cell_length_b     13.0387(19)
_cell_length_c     12.3800(18)
_cell_angle_alpha     90.00
_cell_angle_beta     90.00
_cell_angle_gamma     90.00
_cell_volume     3515.3(9)
_cell_formula_units_Z     8
_cell_measurement_reflns_used     2617
_cell_measurement_theta_min     2.5
_cell_measurement_theta_max     28.3
_cell_measurement_temperature     291(2)
_exptl_crystal_description     block
_exptl_crystal_colour     blue
_exptl_crystal_size_max     0.15
_exptl_crystal_size_mid     0.14
_exptl_crystal_size_min     0.12
_exptl_crystal_density_diffrn     2.253
_exptl_crystal_density_meas     ?
_exptl_crystal_density_method     'not measured'
_exptl_crystal_F_000     2376
_exptl_absorpt_coefficient_mu     3.194
_exptl_absorpt_correction_type     multi-scan
_exptl_absorpt_process_details     '(SADABS; Bruker, 2000)'
_exptl_absorpt_correction_T_min     0.6458
_exptl_absorpt_correction_T_max     0.7004
_exptl_special_details
;
;
_diffrn_ambient_temperature     291(2)
_diffrn_radiation_type     MoK\a
_diffrn_radiation_wavelength     0.71073
_diffrn_radiation_source     'fine-focus sealed tube'
_diffrn_radiation_monochromator     graphite
_diffrn_measurement_device_type     'Bruker SMART APEX CCD'
_diffrn_measurement_method     'phi and omega scans'
_diffrn_detector_area_resol_mean     ?
_diffrn_reflns_number     8862
_diffrn_reflns_av_R_equivalents     0.0581
_diffrn_reflns_av_sigmaI/netI     0.0429
_diffrn_reflns_theta_min     1.87
_diffrn_reflns_theta_max     25.99
_diffrn_reflns_theta_full     25.99
_diffrn_measured_fraction_theta_max     1.000
_diffrn_measured_fraction_theta_full     1.000
_diffrn_reflns_limit_h_min     -26
_diffrn_reflns_limit_h_max     26
_diffrn_reflns_limit_k_min     -16
_diffrn_reflns_limit_k_max     9
_diffrn_reflns_limit_l_min     -15
_diffrn_reflns_limit_l_max     15
_diffrn_standards_number     ?
_diffrn_standards_interval_count     ?
_diffrn_standards_interval_time     ?
_diffrn_standards_decay_%     ?
_refine_special_details
;
Refinement of <i>F</i>^2^ against ALL reflections. The weighted <i>R</i>-factor
<i>wR</i> and goodness of fit <i>S</i> are based on <i>F</i>^2^, conventional
<i>R</i>-factors <i>R</i> are based on <i>F</i>, with <i>F</i> set to zero for
negative <i>F</i>^2^. The threshold expression of <i>F</i>^2^ >
\s(<i>F</i>^2^) is used only for calculating <i>R</i>-factors(gt) <i>etc</i>.
and is not relevant to the choice of reflections for refinement.
<i>R</i>-factors based on <i>F</i>^2^ are statistically about twice as large
as those based on <i>F</i>, and <i>R</i>- factors based on ALL data will be
even larger.
;
_reflns_number_total     1779
_reflns_number_gt     1562
_reflns_threshold_expression     >2sigma(I)
_refine_ls_structure_factor_coef     Fsqd
_refine_ls_matrix_type     full
_refine_ls_R_factor_all     0.0651
_refine_ls_R_factor_gt     0.0567
_refine_ls_wR_factor_gt     0.1217
_refine_ls_wR_factor_ref     0.1257
_refine_ls_goodness_of_fit_ref     1.259
_refine_ls_restrained_S_all     1.259
_refine_ls_number_reflns     1779
_refine_ls_number_parameters     164
_refine_ls_number_restraints     0
_refine_ls_hydrogen_treatment     constr
_refine_ls_weighting_scheme     calc
_refine_ls_weighting_details
        'calc w=1/[\s^2^(Fo^2^)+(0.0422P)^2^+21.9067P] where P=(Fo^2^+2Fc^2^)/3'
_atom_sites_solution_hydrogens     geom
_atom_sites_solution_primary     direct
_atom_sites_solution_secondary     difmap
_refine_ls_shift/su_max     0.001
_refine_ls_shift/su_mean     0.000
_refine_diff_density_max     0.641
_refine_diff_density_min     -0.641
_refine_ls_extinction_method     none
_refine_ls_extinction_coef     ?
loop_
    _atom_type_symbol
    _atom_type_description
    _atom_type_scat_dispersion_real
    _atom_type_scat_dispersion_imag
    _atom_type_scat_source
    'C' 'C' 0.0033 0.0016
                         'International Tables Vol C Tables 4.2.6.8 and 6.1.1.4'
    'H' 'H' 0.0000 0.0000
                         'International Tables Vol C Tables 4.2.6.8 and 6.1.1.4'
    'N' 'N' 0.0061 0.0033
                         'International Tables Vol C Tables 4.2.6.8 and 6.1.1.4'
    'O' 'O' 0.0106 0.0060
                         'International Tables Vol C Tables 4.2.6.8 and 6.1.1.4'
    'Mn' 'Mn' 0.3368 0.7283
                         'International Tables Vol C Tables 4.2.6.8 and 6.1.1.4'
    'Cu' 'Cu' 0.3201 1.2651
                         'International Tables Vol C Tables 4.2.6.8 and 6.1.1.4'
_computing_data_collection     'SMART (Bruker, 2000)'
_computing_cell_refinement     'SAINT (Bruker, 2000)'
_computing_data_reduction     'SAINT (Bruker, 2000)'
_computing_structure_solution     'SHELXTL (Sheldrick, 2008)'
_computing_structure_refinement     'SHELXTL (Sheldrick, 2008)'
_computing_molecular_graphics     'SHELXTL (Sheldrick, 2008)'
_computing_publication_material     'SHELXTL (Sheldrick, 2008)'
loop_
    _atom_site_type_symbol
    _atom_site_label
    _atom_site_fract_x
    _atom_site_fract_y
    _atom_site_fract_z
    _atom_site_U_iso_or_equiv
    _atom_site_adp_type
    _atom_site_calc_flag
    _atom_site_refinement_flags
    _atom_site_occupancy
    _atom_site_disorder_assembly
    _atom_site_disorder_group
    Cu Cu1 0.41085(3) 0.14426(5) 1.06815(5) 0.0203(2) Uani d . 1 A .
    Mn Mn1 0.2500 0.12380(9) 0.7500 0.0246(3) Uani d S 1 . .
    C C1 0.5000 0.1141(6) 1.3514(6) 0.0224(16) Uani d S 1 . .
    H H1 0.5000 0.1054 1.4259 0.027 Uiso calc SR 1 . .
    C C2 0.4501(2) 0.1221(4) 1.2832(4) 0.0191(11) Uani d . 1 . .
    C C3 0.3821(2) 0.1194(4) 1.2885(4) 0.0205(11) Uani d . 1 A .
    C C4 0.5000 0.1212(5) 0.7831(6) 0.0172(15) Uani d S 1 . .
    H H4 0.5000 0.1178 0.7081 0.021 Uiso calc SR 1 . .
    C C5 0.4497(2) 0.1244(4) 0.8532(4) 0.0171(10) Uani d . 1 A .
    C C6 0.3809(2) 0.1249(4) 0.8491(4) 0.0183(10) Uani d . 1 . .
    N N1 0.47006(19) 0.1342(3) 1.1814(3) 0.0202(9) Uani d . 1 . .
    N N2 0.46982(19) 0.1290(4) 0.9544(3) 0.0210(10) Uani d . 1 . .
    O O1 0.35447(17) 0.1124(3) 1.3755(3) 0.0298(10) Uani d . 1 . .
    O O2 0.35551(16) 0.1236(3) 1.1967(3) 0.0230(8) Uani d . 1 . .
    O O3 0.35519(16) 0.1275(3) 0.9417(3) 0.0256(9) Uani d . 1 A .
    O O4 0.35220(16) 0.1236(3) 0.7623(3) 0.0229(8) Uani d . 1 A .
    O O5W 0.4030(2) 0.3139(3) 1.0671(3) 0.0364(10) Uani d . 1 . .
    H H2 0.3857 0.3342 1.1248 0.055 Uiso d R 1 A .
    H H3 0.3823 0.3398 1.0157 0.055 Uiso d R 1 . .
    O O6W 0.2501(4) -0.0125(11) 0.6497(12) 0.033(3) Uani d P 0.50(3) A 1
    H H5 0.2677 -0.0653 0.6755 0.049 Uiso d PR 0.50(3) A 1
    H H6 0.2121 -0.0259 0.6433 0.049 Uiso d PR 0.50(3) A 1
    O O6W' 0.2644(7) 0.0351(14) 0.6051(12) 0.042(5) Uani d P 0.50(3) A 2
    H H7 0.2464 0.0563 0.5484 0.063 Uiso d PR 0.50(3) A 2
    H H8 0.3028 0.0420 0.5955 0.063 Uiso d PR 0.50(3) A 2
    O O7W 0.2436(4) 0.2640(9) 0.8425(12) 0.032(3) Uani d P 0.50(2) A 3
    H H9 0.2115 0.2976 0.8258 0.048 Uiso d PR 0.50(2) A 3
    H H10 0.2752 0.3015 0.8513 0.048 Uiso d PR 0.50(2) A 3
    O O7W' 0.2415(5) 0.2143(15) 0.8986(13) 0.050(5) Uani d P 0.50(2) A 4
    H H11 0.2152 0.1755 0.9287 0.076 Uiso d PR 0.50(2) A 4
    H H12 0.2703 0.1978 0.9416 0.076 Uiso d PR 0.50(2) A 4
loop_
    _atom_site_aniso_label
    _atom_site_aniso_U_11
    _atom_site_aniso_U_22
    _atom_site_aniso_U_33
    _atom_site_aniso_U_12
    _atom_site_aniso_U_13
    _atom_site_aniso_U_23
    Cu1 0.0124(3) 0.0346(4) 0.0139(3) 0.0006(3) 0.0006(2) 0.0007(3)
    Mn1 0.0162(5) 0.0320(7) 0.0255(6) 0.000 0.0000(5) 0.000
    C1 0.024(4) 0.024(4) 0.020(4) 0.000 0.000 0.004(3)
    C2 0.019(2) 0.022(3) 0.016(2) 0.000(2) 0.000(2) 0.000(2)
    C3 0.013(2) 0.026(3) 0.023(3) -0.006(2) 0.006(2) -0.001(2)
    C4 0.016(3) 0.021(4) 0.015(3) 0.000 0.000 0.000(3)
    C5 0.016(2) 0.023(3) 0.013(2) -0.004(2) -0.0023(19) -0.001(2)
    C6 0.018(2) 0.017(2) 0.020(3) 0.002(2) -0.004(2) 0.002(2)
    N1 0.015(2) 0.030(3) 0.015(2) 0.0002(19) -0.0011(16) 0.0025(18)
    N2 0.0120(19) 0.037(3) 0.013(2) -0.0007(19) 0.0019(16) -0.0018(19)
    O1 0.023(2) 0.046(3) 0.021(2) -0.0112(17) 0.0037(16) -0.0048(18)
    O2 0.0166(18) 0.037(2) 0.0153(18) -0.0008(16) 0.0004(15) 0.0050(17)
    O3 0.0148(17) 0.044(2) 0.018(2) -0.0016(16) -0.0015(14) 0.0000(18)
    O4 0.0193(17) 0.037(2) 0.0120(18) -0.0014(16) -0.0030(14) 0.0009(16)
    O5W 0.050(3) 0.040(2) 0.0187(19) 0.015(2) 0.0020(19) 0.0023(18)
    O6W 0.021(4) 0.040(6) 0.037(7) 0.001(4) 0.003(4) 0.009(6)
    O6W' 0.038(6) 0.058(10) 0.030(7) 0.022(7) -0.016(5) -0.007(7)
    O7W 0.018(4) 0.032(6) 0.045(8) 0.004(4) -0.004(4) -0.001(6)
    O7W' 0.038(6) 0.072(11) 0.041(8) 0.012(6) -0.011(5) -0.021(8)
_geom_special_details
;
All e.s.d.'s (except the e.s.d. in the dihedral angle between two l.s. planes)
are estimated using the full covariance matrix. The cell e.s.d.'s are taken
into account individually in the estimation of e.s.d.'s in distances, angles
and torsion angles; correlations between e.s.d.'s in cell parameters are only
used when they are defined by crystal symmetry. An approximate (isotropic)
treatment of cell e.s.d.'s is used for estimating e.s.d.'s involving l.s.
planes.
;
loop_
    _geom_bond_atom_site_label_1
    _geom_bond_atom_site_label_2
    _geom_bond_site_symmetry_2
    _geom_bond_distance
    _geom_bond_publ_flag
    Cu1 N1 . 1.910(4) ?
    Cu1 N2 . 1.916(4) ?
    Cu1 O3 . 1.992(4) ?
    Cu1 O2 . 2.014(4) ?
    Cu1 O5W . 2.219(4) ?
    Mn1 O6W' . 2.157(10) ?
    Mn1 O6W' 7_546 2.157(10) ?
    Mn1 O7W . 2.162(9) ?
    Mn1 O7W 7_546 2.162(9) ?
    Mn1 O6W . 2.168(10) ?
    Mn1 O6W 7_546 2.168(10) ?
    Mn1 O7W' . 2.193(10) ?
    Mn1 O7W' 7_546 2.193(10) ?
    Mn1 O4 . 2.231(3) ?
    Mn1 O4 7_546 2.231(3) ?
    C1 C2 12_655 1.379(7) ?
    C1 C2 . 1.379(7) ?
    C1 H1 . 0.9300 ?
    C2 N1 . 1.342(6) ?
    C2 C3 . 1.484(7) ?
    C3 O1 . 1.238(6) ?
    C3 O2 . 1.276(6) ?
    C4 C5 12_655 1.398(6) ?
    C4 C5 . 1.398(6) ?
    C4 H4 . 0.9300 ?
    C5 N2 . 1.329(6) ?
    C5 C6 . 1.500(7) ?
    C6 O4 . 1.243(6) ?
    C6 O3 . 1.276(6) ?
    N1 N1 12_655 1.304(8) ?
    N2 N2 12_655 1.315(8) ?
    O5W H2 . 0.8500 ?
    O5W H3 . 0.8500 ?
    O6W H5 . 0.8500 ?
    O6W H6 . 0.8500 ?
    O6W' H7 . 0.8500 ?
    O6W' H8 . 0.8499 ?
    O7W H9 . 0.8500 ?
    O7W H10 . 0.8500 ?
    O7W' H11 . 0.8499 ?
    O7W' H12 . 0.8500 ?
loop_
    _geom_angle_atom_site_label_1
    _geom_angle_atom_site_label_2
    _geom_angle_atom_site_label_3
    _geom_angle_site_symmetry_1
    _geom_angle_site_symmetry_3
    _geom_angle
    _geom_angle_publ_flag
    N1 Cu1 N2 . . 94.59(18) ?
    N1 Cu1 O3 . . 168.67(18) ?
    N2 Cu1 O3 . . 79.57(16) ?
    N1 Cu1 O2 . . 79.32(16) ?
    N2 Cu1 O2 . . 165.40(18) ?
    O3 Cu1 O2 . . 104.02(14) ?
    N1 Cu1 O5W . . 97.17(17) ?
    N2 Cu1 O5W . . 98.69(18) ?
    O3 Cu1 O5W . . 93.33(16) ?
    O2 Cu1 O5W . . 95.25(15) ?
    O6W' Mn1 O6W' . 7_546 115.2(12) ?
    O6W' Mn1 O7W . . 154.6(8) ?
    O6W' Mn1 O7W 7_546 . 90.2(7) ?
    O6W' Mn1 O7W . 7_546 90.2(7) ?
    O6W' Mn1 O7W 7_546 7_546 154.6(8) ?
    O7W Mn1 O7W . 7_546 64.5(9) ?
    O6W' Mn1 O6W . . 23.7(3) ?
    O6W' Mn1 O6W 7_546 . 92.1(11) ?
    O7W Mn1 O6W . . 175.4(5) ?
    O7W Mn1 O6W 7_546 . 112.9(6) ?
    O6W' Mn1 O6W . 7_546 92.1(11) ?
    O6W' Mn1 O6W 7_546 7_546 23.7(3) ?
    O7W Mn1 O6W . 7_546 112.9(6) ?
    O7W Mn1 O6W 7_546 7_546 175.4(5) ?
    O6W Mn1 O6W . 7_546 69.9(10) ?
    O6W' Mn1 O7W' . . 176.5(5) ?
    O6W' Mn1 O7W' 7_546 . 65.1(8) ?
    O7W Mn1 O7W' . . 25.2(3) ?
    O7W Mn1 O7W' 7_546 . 89.7(10) ?
    O6W Mn1 O7W' . . 157.2(8) ?
    O6W Mn1 O7W' 7_546 . 87.7(8) ?
    O6W' Mn1 O7W' . 7_546 65.1(8) ?
    O6W' Mn1 O7W' 7_546 7_546 176.5(5) ?
    O7W Mn1 O7W' . 7_546 89.7(10) ?
    O7W Mn1 O7W' 7_546 7_546 25.2(3) ?
    O6W Mn1 O7W' . 7_546 87.7(8) ?
    O6W Mn1 O7W' 7_546 7_546 157.2(8) ?
    O7W' Mn1 O7W' . 7_546 114.9(13) ?
    O6W' Mn1 O4 . . 84.9(4) ?
    O6W' Mn1 O4 7_546 . 95.0(4) ?
    O7W Mn1 O4 . . 91.7(2) ?
    O7W Mn1 O4 7_546 . 88.5(2) ?
    O6W Mn1 O4 . . 92.1(3) ?
    O6W Mn1 O4 7_546 . 87.8(3) ?
    O7W' Mn1 O4 . . 91.6(3) ?
    O7W' Mn1 O4 7_546 . 88.5(3) ?
    O6W' Mn1 O4 . 7_546 95.0(4) ?
    O6W' Mn1 O4 7_546 7_546 84.9(4) ?
    O7W Mn1 O4 . 7_546 88.5(2) ?
    O7W Mn1 O4 7_546 7_546 91.7(2) ?
    O6W Mn1 O4 . 7_546 87.8(3) ?
    O6W Mn1 O4 7_546 7_546 92.1(3) ?
    O7W' Mn1 O4 . 7_546 88.5(3) ?
    O7W' Mn1 O4 7_546 7_546 91.6(3) ?
    O4 Mn1 O4 . 7_546 179.8(2) ?
    C2 C1 C2 12_655 . 103.9(7) ?
    C2 C1 H1 12_655 . 128.1 ?
    C2 C1 H1 . . 128.1 ?
    N1 C2 C1 . . 109.2(5) ?
    N1 C2 C3 . . 111.5(4) ?
    C1 C2 C3 . . 139.3(5) ?
    O1 C3 O2 . . 124.0(5) ?
    O1 C3 C2 . . 121.7(5) ?
    O2 C3 C2 . . 114.4(4) ?
    C5 C4 C5 12_655 . 103.2(6) ?
    C5 C4 H4 12_655 . 128.4 ?
    C5 C4 H4 . . 128.4 ?
    N2 C5 C4 . . 109.2(4) ?
    N2 C5 C6 . . 111.2(4) ?
    C4 C5 C6 . . 139.6(5) ?
    O4 C6 O3 . . 123.8(5) ?
    O4 C6 C5 . . 122.1(5) ?
    O3 C6 C5 . . 114.0(4) ?
    N1 N1 C2 12_655 . 108.9(3) ?
    N1 N1 Cu1 12_655 . 132.47(12) ?
    C2 N1 Cu1 . . 118.6(3) ?
    N2 N2 C5 12_655 . 109.3(3) ?
    N2 N2 Cu1 12_655 . 132.09(12) ?
    C5 N2 Cu1 . . 118.5(3) ?
    C3 O2 Cu1 . . 116.0(3) ?
    C6 O3 Cu1 . . 116.3(3) ?
    C6 O4 Mn1 . . 124.1(3) ?
    Cu1 O5W H2 . . 109.9 ?
    Cu1 O5W H3 . . 116.2 ?
    H2 O5W H3 . . 105.7 ?
    Mn1 O6W H5 . . 116.8 ?
    Mn1 O6W H6 . . 102.7 ?
    H5 O6W H6 . . 107.7 ?
    Mn1 O6W' H6 . . 84.8 ?
    Mn1 O6W' H7 . . 116.4 ?
    H6 O6W' H7 . . 94.9 ?
    Mn1 O7W H9 . . 111.1 ?
    Mn1 O7W H10 . . 120.1 ?
    H9 O7W H10 . . 113.6 ?
    Mn1 O7W' H11 . . 96.0 ?
    Mn1 O7W' H12 . . 109.1 ?
    H11 O7W' H12 . . 94.1 ?
data_global
_journal_date_recd_electronic     2010-08-29
_journal_date_accepted     2010-09-20
_journal_name_full     'Acta Crystallographica, Section E'
_journal_year     2010
_journal_volume     66
_journal_issue     10
_journal_page_first     m1309
_journal_page_last     m1309
_journal_paper_category     QM
_journal_coeditor_code     FJ2333
_publ_contact_author_name     'Dr. Xin-Hui Zhou'
_publ_contact_author_address
;
Key Laboratory for Organic Electronics & Information Displays (KLOEID)
and Institute of Advanced Materials (IAM), Nanjing University of Posts &
Telecommunications (NUPT), Nanjing 210046, China
;
_publ_contact_author_email     'iamxhzhou@njupt.edu.cn'
_publ_section_title
;\
<i>catena</i>-Poly[hexaaqua-1\k<i>O</i>,2\k<i>O</i>,3\k^4^<i>O</i>-(\m~4~-\
3,5-dicarboxylatopyrazol-1-ido-3':1:2:3\k^6^<i>O</i>^5^:<i>N</i>^1^,\
<i>O</i>^5'^:<i>N</i>^2^,<i>O</i>^3^:<i>O</i>^3'^)(\m~2~-3,5-\
dicarboxylatopyrazol-1-ido-1:2\k^4^<i>N</i>^2^,<i>O</i>^3^:<i>N</i>^1^,\
<i>O</i>^5^)-1,2-dicopper(II)-3-manganese(II)]
;
loop_
    _publ_author_name
    _publ_author_address
    'Xin-Hui Zhou'
;
Key Laboratory for Organic Electronics & Information Displays (KLOEID)
and Institute of Advanced Materials (IAM),
Nanjing University of Posts & Telecommunications (NUPT), Nanjing 210046,
People's Republic of China
;
