# Supplementary material for: catena-Poly[hexaaqua-1κO,2κO,3κ4 O-(μ4-3,5-dicarboxylatopyrazol-1-ido-3′:1:2:3κ6 O 5:N 1,O 5′:N 2,O 3:O 3′)(μ2-3,5-dicarboxylatopyrazol-1-ido-1:2κ4 N 2,O 3:N 1,O 5)-1,2-dicopper(II)-3-manganese(II)]
Source: Acta Crystallogr Sect E Struct Rep Online. 2010 Sep 30;66(Pt 10):m1309. doi: 10.1107/S1600536810037542 (PMC2983142; doi:10.1107/S1600536810037542)
Supplement: Supplementary file 2 [file e-66-m1309-Isup2.hkl]

# 
# h,k,l, Fc-squared, Fo-squared, sigma(Fo-squared) and status flag 
# 
data_I
_shelx_title ' 1 in Cmca' 
_shelx_refln_list_code          4 
_shelx_F_calc_maximum     1223.67 
_exptl_crystal_F_000      2376.00 
_reflns_d_resolution_high  0.8108 
 
loop_ 
 _symmetry_equiv_pos_as_xyz 
 'x, y, z' 
 '-x, -y+1/2, z+1/2' 
 '-x, y+1/2, -z+1/2' 
 'x, -y, -z' 
 'x+1/2, y+1/2, z' 
 '-x+1/2, -y+1, z+1/2' 
 '-x+1/2, y+1, -z+1/2' 
 'x+1/2, -y+1/2, -z' 
 '-x, -y, -z' 
 'x, y-1/2, -z-1/2' 
 'x, -y-1/2, z-1/2' 
 '-x, y, z' 
 '-x+1/2, -y+1/2, -z' 
 'x+1/2, y, -z-1/2' 
 'x+1/2, -y, z-1/2' 
 '-x+1/2, y+1/2, z' 
 
_cell_length_a    21.7777 
_cell_length_b    13.0387 
_cell_length_c    12.3800 
_cell_angle_alpha  90.000 
_cell_angle_beta   90.000 
_cell_angle_gamma  90.000 
 
_shelx_F_squared_multiplier     1.000 
 
loop_ 
 _refln_index_h 
 _refln_index_k 
 _refln_index_l 
 _refln_F_squared_calc 
 _refln_F_squared_meas 
 _refln_F_squared_sigma 
 _refln_observed_status 
   2   0   0     8323.95    10281.91    255.77 o 
   4   0   0    45608.90    47120.02   4174.15 o 
   6   0   0   253921.31   249598.41  20410.35 o 
   8   0   0   281551.25   308926.25  15607.00 o 
  10   0   0    63365.10    76765.36   5785.49 o 
  12   0   0   128664.66   128878.55   4419.68 o 
  14   0   0     8865.08     8648.81    444.86 o 
  16   0   0    28603.34    28754.05   1299.30 o 
  18   0   0   131106.41   126688.46   8378.98 o 
  20   0   0    62953.56    60433.26   2588.38 o 
  22   0   0    13275.22    13841.82    720.71 o 
  24   0   0    13705.41    15356.25    790.94 o 
  26   0   0     4420.92     5749.68    931.00 o 
   0   2   0    30227.83    38743.86    654.77 o 
   2   2   0     6991.82     7007.63    255.59 o 
   4   2   0    11956.32    12747.58    295.66 o 
   6   2   0    25624.07    26486.47    647.70 o 
   8   2   0      355.37      541.86     62.48 o 
  10   2   0    11847.48    10863.68    326.74 o 
  12   2   0     6027.78     5469.03    316.01 o 
  14   2   0     1160.42     1588.69    206.21 o 
  16   2   0     6116.38     6030.79    346.09 o 
  18   2   0     1935.73     2274.09    269.46 o 
  20   2   0      159.25      243.29    162.53 o 
  22   2   0     1404.55     1749.72    287.50 o 
  24   2   0      384.26      703.45    189.04 o 
  26   2   0      328.44      854.22    350.80 o 
   0   4   0  1497364.63  1678303.25  86925.61 o 
   2   4   0   144499.94   183516.03   2776.29 o 
   4   4   0   168153.63   196243.17   4673.12 o 
   6   4   0     3088.79     2089.14    120.26 o 
   8   4   0    31303.88    31246.96    752.18 o 
  10   4   0     8806.21    10610.93    243.66 o 
  12   4   0    17706.91    15825.25    624.64 o 
  14   4   0     1970.49     1909.37    179.77 o 
  16   4   0    33485.85    32027.62    835.61 o 
  18   4   0    55456.13    54316.57   2257.44 o 
  20   4   0    24210.08    22410.88   1112.96 o 
  22   4   0    13565.91    14234.24    673.55 o 
  24   4   0     5923.83     6159.45    411.99 o 
  26   4   0      770.98      922.82    213.77 o 
   0   6   0    55948.49    55089.98   4828.91 o 
   2   6   0    15053.87    14906.30   1237.43 o 
   4   6   0    18064.11    17120.08    901.09 o 
   6   6   0    58652.13    58708.93   1308.41 o 
   8   6   0     4624.20     4615.02    195.36 o 
  10   6   0    29386.55    28221.25    492.58 o 
  12   6   0    21009.71    21299.39    473.87 o 
  14   6   0     1501.87     2168.05    203.07 o 
  16   6   0    22532.70    19750.51    617.24 o 
  18   6   0    10656.03    10584.83    500.08 o 
  20   6   0       79.43      256.66    173.66 o 
  22   6   0     6326.11     6375.91    423.51 o 
  24   6   0     2656.48     2996.96    336.98 o 
   0   8   0   397963.66   443084.06  13913.83 o 
   2   8   0     1213.89     1999.90    204.62 o 
   4   8   0     1262.82     1494.18    163.67 o 
   6   8   0     5148.68     5267.71    275.28 o 
   8   8   0    35826.76    36688.01    692.36 o 
  10   8   0    39197.16    39061.61   1015.96 o 
  12   8   0     9331.77     8873.64    651.92 o 
  14   8   0     1024.96     1398.54    234.26 o 
  16   8   0       55.97      196.19    183.52 o 
  18   8   0    25344.11    24339.78    936.64 o 
  20   8   0    16660.93    16327.32    791.93 o 
  22   8   0      182.97      487.79    230.19 o 
   0  10   0    15389.95    15837.20    961.69 o 
   2  10   0     6900.23     7025.10    466.23 o 
   4  10   0     4786.30     4798.22    419.46 o 
   6  10   0    22934.59    21056.10    869.61 o 
   8  10   0     5322.30     4751.01    410.64 o 
  10  10   0    11791.61    12244.59    607.42 o 
  12  10   0    11514.57    10910.92    645.98 o 
  14  10   0      100.45      121.81    231.16 o 
  16  10   0    16114.60    15386.21    765.91 o 
  18  10   0     8844.86     8859.83    828.69 o 
  20  10   0      318.46      388.77    276.23 o 
   0  12   0    73173.23    70203.42   2189.38 o 
   2  12   0       92.62      727.50    263.38 o 
   4  12   0        7.52      -11.31    205.32 o 
   6  12   0       34.01      123.31    205.32 o 
   8  12   0    10173.49     9359.34    599.92 o 
  10  12   0    11943.13    11384.06    653.23 o 
  12  12   0       81.44      314.18    221.13 o 
  14  12   0      566.44      721.09    302.32 o 
  16  12   0      373.95      567.73    214.40 o 
   0  14   0     3772.31     3601.22    654.77 o 
   2  14   0     1978.84     2104.36    353.59 o 
   4  14   0     1465.12     2055.48    385.77 o 
   6  14   0     6807.06     6655.16    541.27 o 
   8  14   0     1672.56     1978.82    376.10 o 
  10  14   0     3344.41     3816.07    767.31 o 
  12  14   0     3520.82     3916.36    382.89 o 
   0  16   0    13334.15    10639.98    828.69 o 
   2  16   0       12.85      537.00    152.41 o 
   1   1   1    96942.97   103076.38   1756.40 o 
   3   1   1      655.80      556.67     39.51 o 
   5   1   1    34468.96    36749.99    934.78 o 
   7   1   1     5986.94     5852.32    197.48 o 
   9   1   1      250.12      796.92     56.12 o 
  11   1   1    12233.19     9667.19    293.35 o 
  13   1   1     1391.42     1059.63     87.44 o 
  15   1   1     5695.62     5970.55    200.91 o 
  17   1   1    32965.15    30834.08    486.26 o 
  19   1   1     3080.73     3411.31    212.47 o 
  21   1   1     2840.26     3105.37    242.14 o 
  23   1   1     6369.19     6429.80    348.26 o 
  25   1   1        5.34      382.60    155.33 o 
   0   2   1     2734.63     3666.37    798.00 o 
   2   2   1    93550.66   100082.06   3498.43 o 
   4   2   1    65087.58    71630.54   1001.99 o 
   6   2   1     2871.64     3380.94     84.51 o 
   8   2   1    29309.32    32984.86    774.74 o 
  10   2   1    33227.19    32716.52    912.71 o 
  12   2   1     3820.52     4253.01    138.03 o 
  14   2   1     9319.71     8656.68    227.79 o 
  16   2   1    35005.33    33581.82    777.14 o 
  18   2   1      351.41      380.79    114.79 o 
  20   2   1     4857.28     5004.22    278.61 o 
  22   2   1    14433.44    13700.50    417.46 o 
  24   2   1      458.32      811.36    154.31 o 
  26   2   1      481.01      696.66    138.83 o 
   1   3   1   128064.59   152082.78   6614.76 o 
   3   3   1       15.85       59.31     26.45 o 
   5   3   1    35310.73    34097.84    398.29 o 
   7   3   1    17774.88    17878.14    265.06 o 
   9   3   1      346.62      397.63     48.98 o 
  11   3   1    16232.59    13966.78    378.78 o 
  13   3   1    11357.41    10173.51    215.65 o 
  15   3   1    11566.22    10555.11    301.16 o 
  17   3   1    45526.20    43859.69   1128.58 o 
  19   3   1     8580.98     7757.22    305.68 o 
  21   3   1     8145.69     7502.16    317.10 o 
  23   3   1    10948.06    10980.16    420.33 o 
  25   3   1      200.21      529.06    117.91 o 
   0   4   1      212.50      351.37    114.92 o 
   2   4   1      375.04      514.02     49.59 o 
   4   4   1      614.07      709.97     55.57 o 
   6   4   1     2035.71     2265.23     89.80 o 
   8   4   1     1284.59     1304.98     78.24 o 
  10   4   1      776.48      802.64     68.93 o 
  12   4   1     1631.04     1940.97    106.51 o 
  14   4   1        4.44       -5.20     57.90 o 
  16   4   1     1364.15     1578.47    165.30 o 
  18   4   1     1157.02     1146.19    165.42 o 
  20   4   1       89.97      110.42    108.03 o 
  22   4   1      567.00      606.85    140.73 o 
  24   4   1      455.23      700.00    137.63 o 
   1   5   1    32525.10    35003.39   1398.69 o 
   3   5   1      432.71      711.75     70.57 o 
   5   5   1    10049.92     9825.23    213.29 o 
   7   5   1     2366.11     2863.46    103.29 o 
   9   5   1     1538.89     1647.42     86.97 o 
  11   5   1      234.31      223.57     53.08 o 
  13   5   1       13.27        3.72     55.83 o 
  15   5   1     5323.38     4919.54    205.58 o 
  17   5   1     3386.38     3814.54    247.07 o 
  19   5   1      629.57      606.80    143.52 o 
  21   5   1      858.54     1217.63    177.56 o 
  23   5   1       74.39      290.66    105.10 o 
  25   5   1       17.10      543.65    110.59 o 
   0   6   1     2036.54     2208.20    296.99 o 
   2   6   1    39389.86    39245.84   1758.35 o 
   4   6   1    36132.82    39336.48    412.52 o 
   6   6   1      425.17      586.51     64.64 o 
   8   6   1    13582.20    14436.21    251.97 o 
  10   6   1    22676.73    22303.51    373.08 o 
  12   6   1     3105.06     3471.00    146.41 o 
  14   6   1     4234.92     4165.41    173.62 o 
  16   6   1    22711.71    21324.71    619.19 o 
  18   6   1       99.09      155.56    118.76 o 
  20   6   1     3828.58     4067.30    269.42 o 
  22   6   1     9599.83     9684.27    363.66 o 
  24   6   1     1398.38     1764.70    210.63 o 
   1   7   1   105748.66   107907.42   4364.32 o 
   3   7   1     1123.38     1286.13     88.35 o 
   5   7   1    49778.91    50530.20    516.25 o 
   7   7   1    15123.21    14081.66    375.66 o 
   9   7   1     4531.93     4475.46    143.91 o 
  11   7   1    20327.41    19190.34    388.77 o 
  13   7   1     6868.94     7006.24    216.86 o 
  15   7   1    12324.55    11855.62    310.66 o 
  17   7   1    34520.69    31640.07    811.23 o 
  19   7   1     3925.91     4369.30    303.72 o 
  21   7   1     8213.35     7927.33    397.51 o 
  23   7   1     8035.01     7945.31    373.55 o 
   0   8   1     3459.80     3855.36    328.34 o 
   2   8   1     1899.75     1586.81    118.13 o 
   4   8   1      262.90      381.60     67.21 o 
   6   8   1     6573.88     6512.75    185.81 o 
   8   8   1      807.49      874.63    102.78 o 
  10   8   1     2890.00     2922.89    172.05 o 
  12   8   1     3883.03     3886.31    223.74 o 
  14   8   1      426.13      522.13    126.87 o 
  16   8   1     2814.90     2686.09    246.71 o 
  18   8   1     2577.68     2511.30    279.62 o 
  20   8   1        2.35       94.24    121.20 o 
  22   8   1      794.14     1115.59    154.91 o 
   1   9   1       21.95       82.43     97.81 o 
   3   9   1        1.84        6.83     87.66 o 
   5   9   1     1388.49     1450.55    153.65 o 
   7   9   1      971.56     1196.73    149.16 o 
   9   9   1      210.03      126.37    102.83 o 
  11   9   1     4322.00     4372.40    264.34 o 
  13   9   1     1546.85     1401.03    166.27 o 
  15   9   1        3.87        4.43    105.27 o 
  17   9   1      376.65      536.79    166.87 o 
  19   9   1        2.90      263.66    134.70 o 
  21   9   1      370.57      673.90    137.34 o 
   0  10   1      163.97      125.97    173.17 o 
   2  10   1     8756.82     8260.27    358.02 o 
   4  10   1     7349.36     6923.66    333.07 o 
   6  10   1      851.00      675.63    168.47 o 
   8  10   1     4417.50     4541.45    303.12 o 
  10  10   1     4774.94     4512.11    276.82 o 
  12  10   1     2099.43     1716.82    243.36 o 
  14  10   1     1010.01      932.98    205.47 o 
  16  10   1     5365.91     5115.63    426.89 o 
  18  10   1      151.35      390.22    159.39 o 
  20  10   1     1324.19     1647.68    224.14 o 
   1  11   1    32044.72    30715.87    694.37 o 
   3  11   1      325.93      655.65    167.03 o 
   5  11   1    16957.93    16258.34    512.65 o 
   7  11   1     3100.13     3305.73    295.48 o 
   9  11   1     1317.81     1409.13    224.42 o 
  11  11   1     6970.51     7231.03    446.61 o 
  13  11   1     1417.30     1579.36    241.97 o 
  15  11   1     3704.71     4432.04    353.57 o 
  17  11   1    12814.82    13171.80    716.08 o 
  19  11   1     1017.56     1627.18    695.69 o 
   0  12   1     3179.36     3432.06    452.10 o 
   2  12   1      650.80      702.02    191.97 o 
   4  12   1      147.98      224.53    157.13 o 
   6  12   1     4331.40     4550.17    351.05 o 
   8  12   1      205.50      138.56    167.76 o 
  10  12   1     1564.55     1784.94    296.05 o 
  12  12   1     2470.25     2853.31    301.24 o 
  14  12   1      376.03      714.60    164.40 o 
  16  12   1     2042.06     2472.36    294.03 o 
   1  13   1     3690.04     3784.07    336.01 o 
   3  13   1      144.64      193.96    148.22 o 
   5  13   1     5144.91     5350.42    385.98 o 
   7  13   1     3470.49     3295.23    325.66 o 
   9  13   1     1470.21     1784.69    263.09 o 
  11  13   1     6409.68     6927.56    441.31 o 
  13  13   1     2180.68     2721.97    284.38 o 
  15  13   1     1349.75     1584.46    355.88 o 
   0  14   1     3374.16     3607.89    472.81 o 
   2  14   1     2652.27     2813.15    281.36 o 
   4  14   1     1664.44     2140.81    267.23 o 
   6  14   1     2709.17     2887.11    314.10 o 
   8  14   1     2726.94     2797.29    310.29 o 
  10  14   1      940.72     1522.70    389.85 o 
  12  14   1     2875.81     3462.54    256.90 o 
   1  15   1     3933.69     3943.99    326.95 o 
   3  15   1        8.74      408.05    113.81 o 
   5  15   1      897.23     1249.67    213.05 o 
   7  15   1       61.00      561.23    167.46 o 
   9  15   1       38.90      374.02    232.84 o 
   0  16   1      402.78      983.44    168.97 o 
   2  16   1      137.84      612.88    189.02 o 
   0   0   2    27585.81    32741.88   1086.73 o 
   2   0   2    63139.62    72302.29    442.13 o 
   4   0   2    87050.23    87640.12   2775.25 o 
   6   0   2    42628.90    42083.38   1464.61 o 
   8   0   2    75609.93    73250.92   2659.87 o 
  10   0   2   183810.75   189515.41   5978.75 o 
  12   0   2    10528.44     9420.75    295.85 o 
  14   0   2     3489.86     3737.51    231.93 o 
  16   0   2    88286.09    83113.14   2860.76 o 
  18   0   2     4203.25     4021.46    290.34 o 
  20   0   2     9126.02     8227.49    457.95 o 
  22   0   2    29480.27    27664.15   1114.12 o 
  24   0   2      125.07      382.21    204.03 o 
  26   0   2      273.81      491.68    305.86 o 
   1   1   2     8254.47     7991.09    140.31 o 
   3   1   2      110.58       80.88     25.29 o 
   5   1   2    53437.47    52422.16   1168.00 o 
   7   1   2    91402.42    93845.72   1905.38 o 
   9   1   2    20173.62    20312.65    442.48 o 
  11   1   2    67421.55    64924.79   1637.64 o 
  13   1   2    12342.39    11910.00    329.91 o 
  15   1   2    26989.27    24677.83    613.02 o 
  17   1   2    21883.82    19987.16    461.44 o 
  19   1   2     8620.53     7775.42    280.15 o 
  21   1   2     5450.88     5886.80    328.66 o 
  23   1   2     4972.71     5390.81    351.37 o 
  25   1   2       40.73      406.44    151.10 o 
   0   2   2    18000.73    17602.00    833.14 o 
   2   2   2     2200.14     1939.21     69.99 o 
   4   2   2     7213.92     7532.35    296.69 o 
   6   2   2     8729.55     8758.40    227.38 o 
   8   2   2       22.60        9.80     29.45 o 
  10   2   2     4072.07     3901.47    129.06 o 
  12   2   2     2830.51     2683.54    121.23 o 
  14   2   2      143.68      180.90     71.29 o 
  16   2   2     1589.77     1778.67    167.73 o 
  18   2   2      652.65      860.45    144.75 o 
  20   2   2      354.55      479.05    150.65 o 
  22   2   2      711.98      705.20    166.01 o 
  24   2   2      229.01      533.66    142.10 o 
  26   2   2      135.01      281.55    119.35 o 
   1   3   2    15470.13    17318.24    872.72 o 
   3   3   2     2480.88     3039.65     95.40 o 
   5   3   2     2922.23     3506.04    118.32 o 
   7   3   2    26891.28    27057.38    518.85 o 
   9   3   2      178.69      300.22     46.77 o 
  11   3   2    24729.54    24226.28    568.91 o 
  13   3   2     1080.19     1432.21    107.25 o 
  15   3   2     3521.34     3915.17    206.46 o 
  17   3   2     9105.56     8620.70    301.95 o 
  19   3   2     2506.95     2608.04    215.26 o 
  21   3   2       52.85        9.82    102.18 o 
  23   3   2     2343.19     2681.81    261.80 o 
  25   3   2      217.06      517.17    161.19 o 
   0   4   2    28973.52    34275.47   3631.92 o 
   2   4   2    27637.66    27948.60   1175.44 o 
   4   4   2    28096.24    28740.99    649.41 o 
   6   4   2    15985.43    16765.29    345.39 o 
   8   4   2    46768.21    48160.13    876.81 o 
  10   4   2    87097.22    90771.19   2207.98 o 
  12   4   2     6485.16     6621.37    186.41 o 
  14   4   2     2617.79     2370.63    154.36 o 
  16   4   2    47671.95    45504.61   1015.99 o 
  18   4   2     4286.89     4250.91    250.82 o 
  20   4   2     7032.13     6856.14    300.86 o 
  22   4   2    16000.80    15198.30    489.59 o 
  24   4   2        7.51      409.40    117.69 o 
   1   5   2    15969.17    15383.16    948.78 o 
   3   5   2      411.28      451.98     60.12 o 
   5   5   2    58355.19    59147.86   1171.18 o 
   7   5   2    33026.25    33813.41    702.25 o 
   9   5   2     3314.38     3534.06    128.83 o 
  11   5   2    75316.84    77096.44   1714.47 o 
  13   5   2     5577.39     5329.01    199.26 o 
  15   5   2     8269.95     8082.47    254.62 o 
  17   5   2    39050.64    37236.35    921.93 o 
  19   5   2     3542.62     3587.78    276.04 o 
  21   5   2     2528.80     3678.80    288.74 o 
  23   5   2    11749.19    11811.36    435.23 o 
  25   5   2      204.75      620.66     98.64 o 
   0   6   2    40647.11    39808.29   2912.88 o 
   2   6   2     3783.54     3922.41    155.56 o 
   4   6   2    12006.71    12696.21    444.54 o 
   6   6   2    22135.90    22063.86    356.23 o 
   8   6   2       24.09       49.25     48.36 o 
  10   6   2     9256.44     9183.90    209.06 o 
  12   6   2    10393.25    10199.82    231.08 o 
  14   6   2       21.83       73.64     72.21 o 
  16   6   2     5430.63     5404.05    253.48 o 
  18   6   2     3102.25     3511.94    247.93 o 
  20   6   2      776.76     1064.21    177.05 o 
  22   6   2     3795.51     4100.37    335.88 o 
  24   6   2     1244.16     1736.97    211.90 o 
   1   7   2    29310.07    29026.61   1399.76 o 
   3   7   2     2177.44     2098.82    112.69 o 
   5   7   2     3022.86     3728.71    145.36 o 
   7   7   2      939.05     1244.30    100.35 o 
   9   7   2     1195.04     1226.27    106.16 o 
  11   7   2      564.83      682.75     99.61 o 
  13   7   2       81.39      173.86     85.70 o 
  15   7   2       30.35       79.35     98.93 o 
  17   7   2       57.39      154.15    128.37 o 
  19   7   2      824.23      705.23    159.57 o 
  21   7   2     1266.40     1507.76    202.10 o 
  23   7   2      194.98      672.71    142.47 o 
   0   8   2    37078.28    37478.52   2306.95 o 
   2   8   2    12399.09    11198.36    491.09 o 
   4   8   2     8449.30     7397.07    250.92 o 
   6   8   2      268.24      329.91     83.77 o 
   8   8   2    24609.89    24173.49    672.83 o 
  10   8   2    27224.88    27357.94    545.23 o 
  12   8   2       11.10       49.04     77.14 o 
  14   8   2     3631.48     3402.28    203.89 o 
  16   8   2    17595.57    15314.32    455.68 o 
  18   8   2      239.15      279.27    161.00 o 
  20   8   2     7064.14     7373.33    374.01 o 
  22   8   2     5401.24     5333.82    348.40 o 
   1   9   2     4579.18     4219.34    257.22 o 
   3   9   2        1.61       67.86     79.84 o 
   5   9   2     7615.17     8344.57    287.53 o 
   7   9   2    11602.14    10913.86    335.10 o 
   9   9   2     1776.43     1914.54    173.19 o 
  11   9   2    14483.64    15360.70    686.05 o 
  13   9   2     6978.65     6322.59    316.34 o 
  15   9   2     4165.61     4506.54    299.56 o 
  17   9   2    12034.30    10615.25    543.57 o 
  19   9   2     4718.71     4209.80    393.40 o 
  21   9   2     2436.42     2868.41    254.02 o 
   0  10   2    15285.42    15321.89   1007.73 o 
   2  10   2     1758.63     2062.72    234.78 o 
   4  10   2     4061.28     4061.63    293.84 o 
   6  10   2     8803.50     8500.57    367.61 o 
   8  10   2      144.39      181.16    127.45 o 
  10  10   2     3634.00     4187.23    275.46 o 
  12  10   2     6186.84     5753.19    329.89 o 
  14  10   2       88.19      154.17    127.06 o 
  16  10   2     2707.26     2863.13    297.93 o 
  18  10   2     2504.84     2677.82    305.72 o 
  20  10   2      375.51      850.26    262.58 o 
   1  11   2    13853.48    13806.75    686.66 o 
   3  11   2       81.11      176.62    133.66 o 
   5  11   2     3677.26     3721.71    309.32 o 
   7  11   2       44.11      299.27    157.95 o 
   9  11   2      221.26      363.15    147.22 o 
  11  11   2      553.71      821.87    196.86 o 
  13  11   2      363.98      641.70    176.97 o 
  15  11   2        4.69      290.77    149.37 o 
  17  11   2      599.54      796.76    271.11 o 
  19  11   2       52.58      378.54    266.00 o 
   0  12   2    12592.59    11756.22    661.90 o 
   2  12   2      891.83     1262.88    225.91 o 
   4  12   2      653.44      664.27    186.73 o 
   6  12   2      522.96      673.80    189.55 o 
   8  12   2     4110.08     4290.70    345.70 o 
  10  12   2     4819.26     4999.89    376.67 o 
  12  12   2      265.49      482.31    200.13 o 
  14  12   2      511.10      928.17    182.70 o 
  16  12   2     3639.45     3265.30    383.02 o 
   1  13   2      645.09      785.35    187.54 o 
   3  13   2        0.46      200.38    145.61 o 
   5  13   2     1194.30     1378.41    237.03 o 
   7  13   2     1081.27     1450.29    238.24 o 
   9  13   2      306.16      526.58    183.72 o 
  11  13   2     3365.33     3536.19    404.90 o 
  13  13   2     1198.58     1571.65    223.15 o 
  15  13   2      662.11     1312.27    271.71 o 
   0  14   2     5361.75     5003.84    531.68 o 
   2  14   2      569.05      790.14    171.46 o 
   4  14   2     1313.37     1858.84    244.90 o 
   6  14   2     2717.09     3355.05    337.32 o 
   8  14   2        1.26      202.89    167.00 o 
  10  14   2     1155.67     1260.14    311.05 o 
  12  14   2     1938.71     2513.48    362.49 o 
   1  15   2     6201.49     5916.14    321.78 o 
   3  15   2        0.52      497.37    119.27 o 
   5  15   2     1880.40     2194.21    265.10 o 
   7  15   2      210.07      796.85    188.21 o 
   9  15   2      201.94      542.89    188.03 o 
   1   1   3      644.38      569.52     41.60 o 
   3   1   3      275.76      511.68     47.85 o 
   5   1   3     1318.89     1327.72     67.69 o 
   7   1   3     1344.04     1341.57     66.92 o 
   9   1   3     1108.92     1114.17     75.21 o 
  11   1   3     3437.04     3302.47    109.93 o 
  13   1   3     3382.77     3122.19    134.52 o 
  15   1   3      460.93      314.78     86.82 o 
  17   1   3     1012.97     1213.75    159.24 o 
  19   1   3      214.12      235.37    112.55 o 
  21   1   3      850.18      873.49    174.08 o 
  23   1   3      385.18      585.27    138.71 o 
  25   1   3       20.32      255.14    125.69 o 
   0   2   3    60985.99    68227.30   1526.89 o 
   2   2   3     8513.52    10225.82    169.93 o 
   4   2   3     1594.95     1626.38     81.54 o 
   6   2   3   111484.04   107743.11   3306.56 o 
   8   2   3     3235.77     3606.25    149.36 o 
  10   2   3    18321.47    17784.28    739.92 o 
  12   2   3   209684.97   218297.97   6103.36 o 
  14   2   3      106.29      267.37     79.60 o 
  16   2   3     7284.19     6480.50    257.40 o 
  18   2   3    47497.41    45379.79    756.17 o 
  20   2   3    16306.03    15138.75    474.39 o 
  22   2   3     8082.23     8000.22    367.08 o 
  24   2   3    19202.72    18264.68    560.43 o 
  26   2   3     7597.62     7632.39    376.68 o 
   1   3   3      175.99      186.15     38.22 o 
   3   3   3       83.31       85.24     35.91 o 
   5   3   3     3664.19     3406.31    112.15 o 
   7   3   3     2712.85     2395.11    107.40 o 
   9   3   3      237.90      344.10     52.72 o 
  11   3   3     8336.64     9136.00    216.06 o 
  13   3   3     2781.79     3183.44    162.02 o 
  15   3   3      214.56      265.22     84.89 o 
  17   3   3     3018.24     2887.25    212.48 o 
  19   3   3      104.07      193.15    120.01 o 
  21   3   3      649.32      844.82    170.27 o 
  23   3   3     1476.26     1589.03    206.59 o 
  25   3   3        5.81      369.13    121.62 o 
   0   4   3     1028.70      713.24    105.42 o 
   2   4   3     1842.60     1739.91     91.51 o 
   4   4   3     1431.43     1408.32     82.73 o 
   6   4   3    10078.82     9907.76    192.67 o 
   8   4   3     4865.32     4917.23    141.39 o 
  10   4   3     5535.64     5162.36    143.69 o 
  12   4   3     5976.00     6084.97    182.95 o 
  14   4   3      302.82      380.36     91.10 o 
  16   4   3     4171.65     4226.00    236.16 o 
  18   4   3     2229.68     2485.11    209.09 o 
  20   4   3      115.59      146.24    124.51 o 
  22   4   3     3691.75     3925.04    302.99 o 
  24   4   3     1789.36     2177.40    228.33 o 
   1   5   3      799.84      774.81     80.62 o 
   3   5   3       91.24       91.23     52.54 o 
   5   5   3      450.04      715.95     71.74 o 
   7   5   3        7.04       34.44     42.57 o 
   9   5   3      565.92      646.13     75.77 o 
  11   5   3     1414.45     1719.88    119.04 o 
  13   5   3      360.18      563.30     90.09 o 
  15   5   3       45.90       78.66     85.00 o 
  17   5   3      316.24      385.14    120.42 o 
  19   5   3       15.72       38.65    125.24 o 
  21   5   3      130.77      346.50    131.71 o 
  23   5   3        9.20      315.05    114.97 o 
   0   6   3    98917.76    94600.05   5780.38 o 
   2   6   3    15652.86    16217.08    745.72 o 
   4   6   3       55.52       97.82     53.24 o 
   6   6   3   102608.91   106396.47   1997.66 o 
   8   6   3    11128.11    11971.28    429.08 o 
  10   6   3     8361.22     7499.70    209.83 o 
  12   6   3   119363.59   118309.78   3256.38 o 
  14   6   3     1214.79     1247.82    126.34 o 
  16   6   3     3171.49     3083.07    200.18 o 
  18   6   3    21157.28    20972.40    536.04 o 
  20   6   3    12257.86    11134.14    469.32 o 
  22   6   3     3251.43     4340.88    347.49 o 
  24   6   3     7374.28     7840.99    401.66 o 
   1   7   3      607.59      750.36    111.23 o 
   3   7   3      140.69      195.38     60.20 o 
   5   7   3     4655.70     4369.21    177.68 o 
   7   7   3     3695.75     3927.18    163.30 o 
   9   7   3      597.49      941.74    106.86 o 
  11   7   3     6844.04     6928.88    250.23 o 
  13   7   3     1817.36     1914.26    161.47 o 
  15   7   3      872.88     1000.61    153.35 o 
  17   7   3     1838.63     2023.77    227.59 o 
  19   7   3      130.04      311.70    148.72 o 
  21   7   3      874.92     1039.57    188.97 o 
  23   7   3      794.93     1310.35    158.13 o 
   0   8   3    19798.32    18260.02   1546.16 o 
   2   8   3     5825.88     5935.63    268.91 o 
   4   8   3    11622.02    11430.53    382.04 o 
   6   8   3    35410.59    32320.32    784.67 o 
   8   8   3     2872.09     3432.29    187.05 o 
  10   8   3    17566.93    16357.70    426.68 o 
  12   8   3    15114.18    13708.90    406.96 o 
  14   8   3      305.19      324.51    103.81 o 
  16   8   3     8908.14     7864.66    312.94 o 
  18   8   3     4648.82     4746.43    353.82 o 
  20   8   3      260.68      471.53    162.53 o 
  22   8   3     5731.38     5690.19    346.49 o 
   1   9   3       67.82       47.31     73.55 o 
   3   9   3       68.04       88.60     73.75 o 
   5   9   3      268.93      417.64     93.31 o 
   7   9   3      399.61      548.70    118.62 o 
   9   9   3        0.16       45.73     92.02 o 
  11   9   3       13.78        1.98    102.73 o 
  13   9   3        2.06      -40.82    117.32 o 
  15   9   3       57.44      157.51    151.87 o 
  17   9   3        3.97      226.91    168.47 o 
  19   9   3       64.57      250.65    153.51 o 
  21   9   3       53.39      331.99    209.73 o 
   0  10   3     7381.56     6670.79    466.23 o 
   2  10   3     3889.72     4212.35    303.00 o 
   4  10   3      393.90      412.59    145.58 o 
   6  10   3    12316.17    11527.52    368.33 o 
   8  10   3     2817.83     3131.05    221.28 o 
  10  10   3     1011.77     1194.66    178.18 o 
  12  10   3    27752.78    24196.08   1405.94 o 
  14  10   3      290.15      300.69    146.73 o 
  16  10   3       14.47      152.57    139.71 o 
  18  10   3     4665.86     5090.00    417.05 o 
  20  10   3     4784.12     4720.96    434.81 o 
   1  11   3       31.43      -36.91    121.53 o 
   3  11   3       37.08       76.32    128.01 o 
   5  11   3     1388.86     1701.84    239.46 o 
   7  11   3     1565.39     1719.46    244.46 o 
   9  11   3      124.05      227.23    140.61 o 
  11  11   3     2620.03     2876.35    306.41 o 
  13  11   3      554.64      588.53    188.66 o 
  15  11   3      330.60      791.65    192.69 o 
  17  11   3      863.30     1350.34    231.40 o 
   0  12   3    13669.90    13415.31    712.32 o 
   2  12   3     3659.24     4031.61    336.08 o 
   4  12   3     8793.37     8479.75    412.76 o 
   6  12   3    20648.61    18692.03    642.36 o 
   8  12   3     1509.62     1791.48    234.92 o 
  10  12   3    12263.56    11680.27    491.51 o 
  12  12   3     7895.39     7385.19    515.71 o 
  14  12   3      254.63      490.56    153.66 o 
  16  12   3     6750.00     6859.02    424.25 o 
   1  13   3      385.89      562.54    173.70 o 
   3  13   3       96.44      317.07    153.21 o 
   5  13   3     1074.83     1533.61    243.81 o 
   7  13   3      234.90      341.85    166.87 o 
   9  13   3        4.96      355.35    176.08 o 
  11  13   3      286.89      710.93    254.44 o 
  13  13   3        2.09      354.96    241.96 o 
   0  14   3      405.43      639.08    215.58 o 
   2  14   3     3579.12     3796.86    324.07 o 
   4  14   3     3268.02     3309.41    327.82 o 
   6  14   3       37.46      416.02    147.37 o 
   8  14   3     1366.92     1935.87    231.75 o 
  10  14   3      572.84      791.62    222.81 o 
  12  14   3     3813.39     4035.89    464.49 o 
   1  15   3      192.77      429.91    107.88 o 
   3  15   3        3.08      391.89    115.29 o 
   5  15   3       44.87      391.66    129.95 o 
   7  15   3      364.93      751.90    161.32 o 
   0   0   4     2845.85     3220.60    198.84 o 
   2   0   4      974.44      822.93     76.97 o 
   4   0   4     2437.53     2613.67    119.40 o 
   6   0   4     4620.12     4908.78    163.98 o 
   8   0   4     2368.80     2383.46    169.73 o 
  10   0   4    11136.62    10139.29    368.24 o 
  12   0   4      360.13      467.17     93.75 o 
  14   0   4     2022.89     1939.71    183.78 o 
  16   0   4     2919.33     3279.03    372.55 o 
  18   0   4     1872.09     2032.27    280.57 o 
  20   0   4     2074.75     2407.89    326.17 o 
  22   0   4     5659.32     5417.03    436.17 o 
  24   0   4      280.99      346.83    168.68 o 
   1   1   4    73312.89    78271.80    721.36 o 
   3   1   4     1055.84      814.87     62.28 o 
   5   1   4   162018.30   169333.05   1487.29 o 
   7   1   4   101960.59   106352.54   1320.79 o 
   9   1   4    29951.60    28114.97    671.82 o 
  11   1   4   107469.48   104640.51   1708.13 o 
  13   1   4     6375.14     6199.03    176.25 o 
  15   1   4     9097.23     8600.37    259.34 o 
  17   1   4     2721.99     3174.59    226.51 o 
  19   1   4      466.16      282.61    115.05 o 
  21   1   4     9394.35     9229.43    385.53 o 
  23   1   4    21500.28    20687.59    589.98 o 
  25   1   4     2144.48     2923.89    276.04 o 
   0   2   4        0.57       47.93     49.36 o 
   2   2   4      289.13      453.53     49.41 o 
   4   2   4      117.69      173.01     43.26 o 
   6   2   4      677.18      634.60     70.81 o 
   8   2   4       78.99      118.64     44.17 o 
  10   2   4      322.19      378.26     61.12 o 
  12   2   4      143.71      254.90     62.46 o 
  14   2   4      114.24      103.32     70.05 o 
  16   2   4       40.22       27.54     90.83 o 
  18   2   4        4.00      -29.17    104.63 o 
  20   2   4        0.16       56.33    122.51 o 
  22   2   4        1.99      269.60    125.41 o 
  24   2   4       30.00      287.58    110.24 o 
   1   3   4     5541.15     5115.38    120.54 o 
   3   3   4      474.83     1023.20     77.25 o 
   5   3   4    19777.39    22020.36    315.42 o 
   7   3   4    31124.17    31154.45    668.38 o 
   9   3   4     6548.94     5850.49    161.92 o 
  11   3   4    19962.75    20200.50    421.00 o 
  13   3   4      841.76      905.23    107.26 o 
  15   3   4      542.11      603.52    118.20 o 
  17   3   4     1942.68     1688.80    202.39 o 
  19   3   4      547.02      552.43    157.84 o 
  21   3   4     1438.48     1706.53    216.66 o 
  23   3   4     6682.53     6958.49    359.44 o 
  25   3   4     2994.73     3127.58    283.13 o 
   0   4   4    42189.11    40359.22   1571.98 o 
   2   4   4    60072.11    61905.76   1153.33 o 
   4   4   4    53974.94    55497.70    940.38 o 
   6   4   4    16253.89    17019.15    357.16 o 
   8   4   4    35853.79    34631.84    744.69 o 
  10   4   4    40713.21    40768.03   1065.38 o 
  12   4   4    13528.46    13188.74    433.21 o 
  14   4   4    12824.82    12009.97    408.07 o 
  16   4   4    10203.97     9051.35    306.00 o 
  18   4   4     7806.27     8008.80    372.59 o 
  20   4   4     6139.38     6478.75    324.25 o 
  22   4   4     8041.21     7868.35    359.05 o 
  24   4   4     1256.96     1494.19    189.94 o 
   1   5   4    48674.33    45731.40   1035.54 o 
   3   5   4      701.83      634.82     70.22 o 
   5   5   4   120532.82   125093.68   2076.81 o 
   7   5   4    75558.63    77715.55   2110.31 o 
   9   5   4    15509.58    15855.81    538.94 o 
  11   5   4    91839.21    91597.25   2783.53 o 
  13   5   4     9375.53     9607.58    246.10 o 
  15   5   4     6020.97     5805.21    229.58 o 
  17   5   4     5780.34     5626.93    295.28 o 
  19   5   4       26.67      171.68    124.08 o 
  21   5   4    10555.21    10899.96    415.94 o 
  23   5   4    22635.23    22066.67    673.08 o 
   0   6   4      448.01      513.00    151.40 o 
   2   6   4       42.73       92.52     57.60 o 
   4   6   4        2.49        0.71     54.73 o 
   6   6   4     3301.59     3194.70    141.79 o 
   8   6   4      136.50      141.44     60.07 o 
  10   6   4      716.09      623.67     92.04 o 
  12   6   4      710.71      745.63    113.17 o 
  14   6   4      577.09      660.30    127.57 o 
  16   6   4       57.10      203.72    106.79 o 
  18   6   4       63.40      347.44    152.44 o 
  20   6   4        5.03      271.96    130.78 o 
  22   6   4        2.49      269.17    121.09 o 
   1   7   4     2376.96     2257.85    182.44 o 
   3   7   4     2451.71     2488.96    192.26 o 
   5   7   4      481.49      653.09     93.25 o 
   7   7   4       23.26       48.39     73.31 o 
   9   7   4       25.43        6.07     63.17 o 
  11   7   4       12.36       18.54     80.71 o 
  13   7   4     2636.48     2515.94    181.34 o 
  15   7   4     2079.92     2403.58    225.72 o 
  17   7   4     9128.74     8425.83    435.62 o 
  19   7   4     2663.68     2996.59    301.10 o 
  21   7   4      829.13     1089.51    163.74 o 
  23   7   4      419.42      822.76    129.18 o 
   0   8   4     5765.99     5481.60    521.77 o 
   2   8   4     6202.63     6137.64    250.73 o 
   4   8   4     4667.83     4204.25    211.65 o 
   6   8   4      956.65     1156.83    139.87 o 
   8   8   4     4992.20     4844.26    247.39 o 
  10   8   4     6222.44     6072.51    276.37 o 
  12   8   4     2185.30     1967.95    205.24 o 
  14   8   4     1418.43     1403.57    162.17 o 
  16   8   4     1036.88      868.05    149.69 o 
  18   8   4     2190.84     2658.74    281.17 o 
  20   8   4     1552.70     1726.06    216.74 o 
  22   8   4     1572.85     1825.87    247.09 o 
   1   9   4     9943.38     9139.82    281.70 o 
   3   9   4      164.22      165.06     90.19 o 
   5   9   4    29629.90    27008.05    514.13 o 
   7   9   4    23344.49    22035.45    431.48 o 
   9   9   4     2876.42     3084.97    197.66 o 
  11   9   4    26883.15    24468.34   1111.04 o 
  13   9   4     4420.92     4311.89    291.27 o 
  15   9   4      705.33      847.56    188.89 o 
  17   9   4     1550.80     1909.56    292.86 o 
  19   9   4       13.97      334.61    181.83 o 
  21   9   4     3612.53     3921.78    359.57 o 
   0  10   4      122.37      240.42    188.09 o 
   2  10   4       40.74       12.29     97.95 o 
   4  10   4        1.28       54.20    104.99 o 
   6  10   4     1613.63     1700.06    183.34 o 
   8  10   4      190.92      183.41    108.39 o 
  10  10   4      502.32      365.34    138.12 o 
  12  10   4      219.72      150.35    140.87 o 
  14  10   4      226.21      224.27    147.16 o 
  16  10   4       93.57      444.44    150.82 o 
  18  10   4        2.03      343.41    190.79 o 
   1  11   4     1428.40     1595.03    237.42 o 
   3  11   4      613.33      452.14    166.08 o 
   5  11   4     2918.34     2767.74    285.15 o 
   7  11   4      968.46     1236.92    204.93 o 
   9  11   4       88.50      112.77    136.10 o 
  11  11   4     2976.52     3451.19    324.55 o 
  13  11   4     3279.46     3783.67    407.31 o 
  15  11   4      615.41     1086.34    310.63 o 
  17  11   4    12757.19    12673.73    716.50 o 
   0  12   4     3468.10     3372.40    458.31 o 
   2  12   4     2583.81     2411.13    287.58 o 
   4  12   4     2007.02     1961.86    269.59 o 
   6  12   4     1017.66      858.29    206.53 o 
   8  12   4     2700.33     3059.56    282.17 o 
  10  12   4     3153.39     3354.45    328.46 o 
  12  12   4     2358.68     2893.98    385.64 o 
  14  12   4      846.38      996.83    213.13 o 
  16  12   4      719.33     1184.63    246.90 o 
   1  13   4     1688.81     1632.13    239.38 o 
   3  13   4      169.01      242.35    148.21 o 
   5  13   4     6249.18     6040.35    372.27 o 
   7  13   4     4692.84     4954.42    345.74 o 
   9  13   4      942.20     1136.27    230.18 o 
  11  13   4     4511.20     4995.65    507.11 o 
  13  13   4      681.65     1487.34    336.38 o 
   0  14   4       49.05      333.20    167.14 o 
   2  14   4        6.97      237.52    120.23 o 
   4  14   4        2.86      386.66    134.93 o 
   6  14   4      629.11      608.43    172.86 o 
   8  14   4       30.36      318.22    185.56 o 
  10  14   4       88.35      509.46    170.52 o 
   1  15   4      508.57     1201.66    180.16 o 
   3  15   4      332.57      593.87    128.31 o 
   5  15   4     1936.50     2152.62    276.89 o 
   1   1   5      243.33      179.64     38.90 o 
   3   1   5     2785.53     3263.54    120.19 o 
   5   1   5    25809.45    27143.45    342.34 o 
   7   1   5    27337.38    26393.88    370.21 o 
   9   1   5      546.78      489.35     68.43 o 
  11   1   5    17697.71    18151.52    310.83 o 
  13   1   5     1531.02     1465.45    123.67 o 
  15   1   5      623.09      503.05    102.92 o 
  17   1   5       29.24       56.70     95.63 o 
  19   1   5       41.07       71.66    116.32 o 
  21   1   5       11.80      155.31    122.48 o 
  23   1   5     4954.11     5362.49    339.68 o 
  25   1   5      520.00      866.57    129.74 o 
   0   2   5    16450.91    20527.70    344.37 o 
   2   2   5    66824.77    70455.29    982.17 o 
   4   2   5    65960.41    64203.09    864.87 o 
   6   2   5    98354.82   109347.84   1870.47 o 
   8   2   5    86844.98    89975.45   1630.74 o 
  10   2   5   134431.67   135415.94   3375.29 o 
  12   2   5      419.39      599.15    107.08 o 
  14   2   5       23.45       39.38     77.84 o 
  16   2   5    11549.09    10591.79    374.05 o 
  18   2   5     5118.69     5259.93    316.92 o 
  20   2   5     5907.10     5901.47    335.90 o 
  22   2   5    28178.15    26586.97    661.75 o 
  24   2   5     7704.62     8079.95    380.16 o 
   1   3   5     2557.38     2150.42     96.28 o 
   3   3   5      171.78      184.73     47.24 o 
   5   3   5    26079.59    25914.37    480.33 o 
   7   3   5    35175.89    36918.30    767.58 o 
   9   3   5     2219.19     2551.55    124.38 o 
  11   3   5    16406.54    15846.65    479.17 o 
  13   3   5      359.15      359.81    102.07 o 
  15   3   5     1683.66     1661.62    172.63 o 
  17   3   5      360.18      546.03    148.02 o 
  19   3   5      366.20      449.73    150.82 o 
  21   3   5      956.18     1158.65    193.26 o 
  23   3   5     6814.61     6862.80    348.36 o 
   0   4   5     4512.92     4029.36    203.78 o 
   2   4   5      725.65      551.36     71.72 o 
   4   4   5     2396.31     2140.17    116.82 o 
   6   4   5     3866.43     3953.76    148.77 o 
   8   4   5      394.44      492.30     81.56 o 
  10   4   5     1672.17     1840.17    117.93 o 
  12   4   5     6430.55     5912.38    192.87 o 
  14   4   5     1004.97      891.43    139.87 o 
  16   4   5     1616.14     1766.02    184.58 o 
  18   4   5     3016.42     3201.14    270.54 o 
  20   4   5      148.08      230.61    127.88 o 
  22   4   5     2641.10     3142.98    271.41 o 
  24   4   5     1223.24     1649.43    178.81 o 
   1   5   5       18.16       40.02     46.56 o 
   3   5   5      931.41      887.63     84.43 o 
   5   5   5     5043.62     5588.56    170.82 o 
   7   5   5    17876.40    17989.36    304.16 o 
   9   5   5     2506.08     2748.84    149.91 o 
  11   5   5     1952.61     2250.23    142.73 o 
  13   5   5     1892.71     2015.64    158.85 o 
  15   5   5     2085.24     2323.42    197.57 o 
  17   5   5     3224.59     3087.00    258.84 o 
  19   5   5       16.49      217.98    128.34 o 
  21   5   5       28.35      195.55    123.07 o 
  23   5   5      338.61      780.55    147.49 o 
   0   6   5       37.61       79.63     78.11 o 
   2   6   5    24013.34    23201.36    685.54 o 
   4   6   5    33383.25    33340.61    446.97 o 
   6   6   5    62644.47    65898.58   1337.10 o 
   8   6   5    30018.10    29347.71    457.41 o 
  10   6   5    69262.97    67561.71   1777.95 o 
  12   6   5       45.48       93.82     82.71 o 
  14   6   5      741.37      860.27    161.86 o 
  16   6   5     5166.65     5360.39    329.27 o 
  18   6   5     5211.23     5327.08    374.58 o 
  20   6   5     2000.29     3104.46    300.99 o 
  22   6   5    13811.91    13792.56    529.12 o 
   1   7   5     6477.21     5601.92    422.33 o 
   3   7   5      331.55      415.44    108.11 o 
   5   7   5    21797.52    20565.66    605.48 o 
   7   7   5    19988.76    19950.54    691.57 o 
   9   7   5     3054.57     3392.33    184.68 o 
  11   7   5    11088.45    10501.30    319.90 o 
  13   7   5      969.72     1304.09    153.05 o 
  15   7   5     1909.86     2263.30    231.00 o 
  17   7   5      704.19      704.05    163.26 o 
  19   7   5      235.90      606.79    151.72 o 
  21   7   5     1958.94     2351.63    251.87 o 
   0   8   5    24062.23    20617.98    859.38 o 
   2   8   5     1965.73     2122.47    205.07 o 
   4   8   5     8976.43     8294.74    297.77 o 
   6   8   5    16527.59    14112.62    384.99 o 
   8   8   5       65.37      121.85     93.79 o 
  10   8   5     8247.02     7804.91    320.25 o 
  12   8   5    14257.39    12453.39    405.27 o 
  14   8   5      394.64      480.36    140.86 o 
  16   8   5     5026.88     5059.84    362.27 o 
  18   8   5     4429.24     4807.43    417.30 o 
  20   8   5     1044.86     1317.99    218.75 o 
   1   9   5     1266.38     1308.08    171.71 o 
   3   9   5      955.52      706.52    141.09 o 
   5   9   5        6.18      -25.90     90.97 o 
   7   9   5     1736.35     1901.87    184.11 o 
   9   9   5        7.41       40.33     93.26 o 
  11   9   5      167.76      298.12    164.17 o 
  13   9   5     4041.44     4114.09    296.42 o 
  15   9   5       26.36      249.93    172.75 o 
  17   9   5     3784.80     3839.87    401.23 o 
  19   9   5      315.53      439.92    157.19 o 
   0  10   5     3814.82     3520.05    320.48 o 
   2  10   5    11405.49    10564.32    330.55 o 
   4  10   5    14175.71    12902.68    423.54 o 
   6  10   5     4848.91     5132.82    262.20 o 
   8  10   5    13634.55    12361.22    375.52 o 
  10  10   5    19239.85    18485.82    508.03 o 
  12  10   5     3441.72     3553.80    285.59 o 
  14  10   5       16.65      146.22    142.45 o 
  16  10   5      895.52     1116.73    256.88 o 
  18  10   5     7288.84     6811.07    546.60 o 
   1  11   5     2086.21     2392.55    282.01 o 
   3  11   5      152.90      195.32    153.21 o 
   5  11   5     8549.11     8161.87    359.42 o 
   7  11   5     4128.99     4450.88    316.20 o 
   9  11   5      348.27      434.48    176.31 o 
  11  11   5     4379.97     4617.07    307.94 o 
  13  11   5       97.28      352.00    165.24 o 
  15  11   5      143.07      635.88    222.09 o 
  17  11   5      573.22     1338.48    335.60 o 
   0  12   5    14543.29    13326.18    727.01 o 
   2  12   5     1392.34     1607.32    241.11 o 
   4  12   5     5758.92     5788.91    380.68 o 
   6  12   5    10045.51     9744.52    401.31 o 
   8  12   5       24.41      241.99    148.98 o 
  10  12   5     6448.18     6793.89    399.76 o 
  12  12   5     9500.96     9630.68    556.93 o 
  14  12   5      212.26      288.91    169.11 o 
   1  13   5     1628.27     1517.58    227.19 o 
   3  13   5      513.06      503.98    147.83 o 
   5  13   5      666.68      919.33    173.62 o 
   7  13   5        7.74      373.14    150.14 o 
   9  13   5      292.86      662.84    188.99 o 
  11  13   5     1392.35     1866.91    283.57 o 
  13  13   5     3172.95     3342.90    432.74 o 
   0  14   5     2618.51     2966.30    390.45 o 
   2  14   5      561.66      826.86    158.00 o 
   4  14   5      552.71      814.29    151.29 o 
   6  14   5       63.22      297.98    149.44 o 
   8  14   5     1717.90     2017.20    282.52 o 
   1  15   5       66.56      551.05     94.97 o 
   3  15   5       65.24      481.99    117.23 o 
   0   0   6   188522.91   200228.69   1880.53 o 
   2   0   6     3353.46     4995.72    182.51 o 
   4   0   6    29232.98    30407.85    531.18 o 
   6   0   6   127595.29   133643.47   2065.67 o 
   8   0   6     2552.11     2945.06    198.84 o 
  10   0   6     6385.96     5755.22    269.52 o 
  12   0   6   103412.33    97777.63   3787.69 o 
  14   0   6       94.71       -8.02     93.19 o 
  16   0   6    18405.42    16595.99    728.65 o 
  18   0   6    39308.61    38032.48    952.87 o 
  20   0   6    13097.84    12120.72    566.33 o 
  22   0   6    10583.65    11065.19    549.71 o 
  24   0   6     5739.76     6211.62    526.07 o 
   1   1   6    15723.88    15588.11    240.32 o 
   3   1   6     3621.31     4243.32    139.12 o 
   5   1   6    30736.58    30868.77    362.43 o 
   7   1   6     6102.00     5736.62    171.17 o 
   9   1   6     1285.35     1431.91    105.30 o 
  11   1   6    17422.82    16674.91    424.76 o 
  13   1   6     4500.98     4108.82    187.48 o 
  15   1   6     1127.13     1163.74    133.24 o 
  17   1   6    11976.26    10855.63    395.88 o 
  19   1   6      171.45      371.12    134.67 o 
  21   1   6     3505.47     3563.40    297.01 o 
  23   1   6     3975.73     4858.90    320.69 o 
   0   2   6     9080.22     9387.72    318.96 o 
   2   2   6     1683.88     1955.43     99.53 o 
   4   2   6     4639.72     4408.25    145.36 o 
   6   2   6     7548.54     6649.30    179.92 o 
   8   2   6       35.95       53.16     52.28 o 
  10   2   6     3881.34     4003.96    171.47 o 
  12   2   6     3786.59     3993.92    216.37 o 
  14   2   6      105.90       96.57     90.68 o 
  16   2   6     1707.62     1426.31    172.73 o 
  18   2   6     1002.34     1006.66    184.26 o 
  20   2   6      431.01      619.58    153.58 o 
  22   2   6      852.52     1269.81    182.99 o 
  24   2   6      398.03      802.56    181.08 o 
   1   3   6     1049.39     1047.07     80.98 o 
   3   3   6     2629.85     3231.51    130.71 o 
   5   3   6     3840.10     3541.15    155.13 o 
   7   3   6      156.54      355.98     75.46 o 
   9   3   6        5.25       68.88     57.31 o 
  11   3   6     1173.71     1466.46    148.83 o 
  13   3   6     3906.93     4037.27    227.53 o 
  15   3   6        6.55       35.93     90.94 o 
  17   3   6     3219.27     3053.47    266.94 o 
  19   3   6      430.11      489.38    146.48 o 
  21   3   6     1909.33     2087.10    241.57 o 
  23   3   6      702.20      999.27    160.39 o 
   0   4   6   111477.46   108110.59   2068.00 o 
   2   4   6    11171.73    11613.39    237.42 o 
   4   4   6     3447.64     3653.06    133.60 o 
   6   4   6    83177.94    82447.35   1367.76 o 
   8   4   6     5795.90     6141.24    198.06 o 
  10   4   6       98.42      189.90     73.76 o 
  12   4   6    82165.48    79191.90   2396.71 o 
  14   4   6      801.65      959.20    152.46 o 
  16   4   6     3598.76     3845.18    250.75 o 
  18   4   6    38445.93    35919.65   1220.58 o 
  20   4   6    13988.71    13532.41    465.40 o 
  22   4   6     2552.55     3134.94    277.70 o 
   1   5   6    12370.39    11647.91    219.24 o 
   3   5   6     1841.69     1942.13    119.95 o 
   5   5   6    18615.43    18780.94    316.99 o 
   7   5   6    12889.46    12038.38    311.50 o 
   9   5   6     2926.01     2981.13    170.28 o 
  11   5   6    12145.43    12423.39    331.60 o 
  13   5   6     6671.73     6589.16    267.15 o 
  15   5   6     3564.24     3759.12    273.38 o 
  17   5   6     6601.93     6418.53    368.42 o 
  19   5   6     1218.68     1348.82    211.29 o 
  21   5   6     4295.57     4632.19    368.99 o 
  23   5   6     2878.59     3255.04    258.91 o 
   0   6   6    24884.37    22824.12    639.19 o 
   2   6   6     4205.83     4301.78    183.27 o 
   4   6   6    11060.05    10825.93    279.62 o 
   6   6   6    21163.16    20120.18    384.93 o 
   8   6   6      769.15      908.19    130.16 o 
  10   6   6    12605.82    12360.65    375.85 o 
  12   6   6    12722.55    12078.85    430.08 o 
  14   6   6       43.42      103.85    106.75 o 
  16   6   6     7881.89     7024.83    337.46 o 
  18   6   6     3534.48     3550.00    327.40 o 
  20   6   6      494.95      788.79    166.76 o 
  22   6   6     5999.31     6184.06    336.35 o 
   1   7   6      987.70     1149.46    147.41 o 
   3   7   6     1182.77     1175.38    149.92 o 
   5   7   6      494.15      517.06    120.37 o 
   7   7   6      870.96     1075.36    159.25 o 
   9   7   6      335.49      360.38    135.70 o 
  11   7   6     1092.01     1089.14    158.63 o 
  13   7   6      988.69     1072.23    160.48 o 
  15   7   6      617.97      667.61    162.11 o 
  17   7   6       50.83      224.19    131.18 o 
  19   7   6       69.49      436.45    153.52 o 
  21   7   6      215.29      510.90    127.76 o 
   0   8   6     9910.82     9104.55    501.80 o 
   2   8   6     3263.36     3603.14    235.66 o 
   4   8   6      438.56      310.18    115.37 o 
   6   8   6     8548.45     7761.63    305.10 o 
   8   8   6      700.42      663.02    134.06 o 
  10   8   6      660.83      475.97    162.73 o 
  12   8   6    16801.33    15745.24    465.26 o 
  14   8   6       71.12      186.53    151.71 o 
  16   8   6      424.01      585.96    183.29 o 
  18   8   6     9850.20     9227.63    522.78 o 
  20   8   6     3616.32     4173.80    358.94 o 
   1   9   6     2279.29     2140.15    201.83 o 
   3   9   6       72.14      171.78    106.91 o 
   5   9   6     6339.67     5736.90    252.63 o 
   7   9   6     3738.03     3854.27    241.36 o 
   9   9   6      170.35      140.69    115.54 o 
  11   9   6     6062.05     5760.29    303.05 o 
  13   9   6     1157.68     1455.31    215.30 o 
  15   9   6      512.72      981.91    207.52 o 
  17   9   6     3156.87     3559.58    339.12 o 
  19   9   6      228.94      602.00    236.00 o 
   0  10   6     9884.87     7580.64    498.07 o 
   2  10   6     2305.41     2320.06    200.99 o 
   4  10   6     5045.56     4451.80    250.81 o 
   6  10   6     9232.69     8522.62    312.06 o 
   8  10   6      980.38     1070.29    162.45 o 
  10  10   6     6639.64     6397.30    364.38 o 
  12  10   6     7974.27     7781.73    403.76 o 
  14  10   6      495.67      595.24    200.03 o 
  16  10   6     4700.05     5347.63    428.20 o 
  18  10   6     2927.62     3479.11    471.71 o 
   1  11   6     1452.07     1688.96    259.07 o 
   3  11   6      354.15      328.28    161.18 o 
   5  11   6      684.39      820.58    160.70 o 
   7  11   6     1393.72     1521.51    195.32 o 
   9  11   6      290.54      633.46    158.27 o 
  11  11   6     1060.23     1190.16    199.37 o 
  13  11   6        5.29      368.27    158.70 o 
  15  11   6      593.48     1132.57    230.84 o 
   0  12   6     3067.78     2704.40    423.16 o 
   2  12   6     6201.34     5881.83    371.85 o 
   4  12   6     1627.44     1731.99    222.88 o 
   6  12   6     2633.67     2704.64    270.26 o 
   8  12   6     2756.86     2979.63    317.48 o 
  10  12   6     2919.69     2838.74    316.02 o 
  12  12   6     4830.48     4615.18    469.65 o 
  14  12   6      351.23      733.72    383.21 o 
   1  13   6      372.81      607.98    140.90 o 
   3  13   6       32.91      316.71    135.20 o 
   5  13   6     1461.21     1872.80    224.47 o 
   7  13   6     1073.53     1229.52    208.28 o 
   9  13   6      147.18      411.09    177.56 o 
  11  13   6     1188.96     1574.70    242.56 o 
   0  14   6     2838.88     3447.10    426.64 o 
   2  14   6      783.69     1093.82    176.15 o 
   4  14   6     1897.51     2063.34    228.29 o 
   6  14   6     2645.54     2706.52    248.01 o 
   1   1   7    27065.06    27972.46    331.87 o 
   3   1   7     6881.47     7220.19    179.00 o 
   5   1   7     9761.76     6904.01    203.54 o 
   7   1   7      843.34     1465.58    115.51 o 
   9   1   7      481.28      707.95     96.29 o 
  11   1   7    16929.46    16304.58    348.93 o 
  13   1   7    33568.01    32882.13    513.76 o 
  15   1   7      869.65      894.31    139.54 o 
  17   1   7    40666.67    38718.83    745.45 o 
  19   1   7     2519.20     2583.89    258.79 o 
  21   1   7    10632.42    10228.31    417.63 o 
  23   1   7     2879.86     3253.02    291.00 o 
   0   2   7    33162.49    34142.41    521.59 o 
   2   2   7    15863.04    16558.59    257.31 o 
   4   2   7    10937.48    11048.81    252.21 o 
   6   2   7    16165.49    15442.31    284.63 o 
   8   2   7    12564.07    12513.44    265.93 o 
  10   2   7     6756.67     6627.60    222.83 o 
  12   2   7    18035.82    16919.59    630.18 o 
  14   2   7     3758.22     3994.82    245.60 o 
  16   2   7     1286.16     1185.43    174.11 o 
  18   2   7     7472.52     7509.48    357.46 o 
  20   2   7     4721.25     5189.18    334.86 o 
  22   2   7      973.32     1181.62    171.89 o 
   1   3   7    40980.02    39262.26    402.51 o 
   3   3   7     6155.01     6132.27    192.62 o 
   5   3   7    19388.24    17169.51    316.60 o 
   7   3   7     1246.26     1091.62    113.53 o 
   9   3   7     1202.23     1245.77    125.72 o 
  11   3   7    28910.82    28944.65    508.70 o 
  13   3   7    39169.88    37641.34   1117.14 o 
  15   3   7     2785.96     3215.84    234.61 o 
  17   3   7    55358.95    52423.23   1300.41 o 
  19   3   7     4519.46     4468.89    322.17 o 
  21   3   7    12714.97    12397.49    461.58 o 
  23   3   7     7520.03     6764.57    340.66 o 
   0   4   7      272.92      338.39     96.96 o 
   2   4   7       66.84      135.81     56.90 o 
   4   4   7       41.17      134.59     70.13 o 
   6   4   7       25.47       38.22     59.45 o 
   8   4   7        0.20       39.41     64.24 o 
  10   4   7       16.89        4.98     75.87 o 
  12   4   7       49.20       -0.56     84.78 o 
  14   4   7        1.39       74.29     93.28 o 
  16   4   7       39.45      223.93    117.71 o 
  18   4   7      356.91      496.35    156.85 o 
  20   4   7        3.08      271.21    138.16 o 
  22   4   7       12.40      347.90    162.49 o 
   1   5   7     7238.95     7141.01    187.34 o 
   3   5   7     5135.10     4977.49    180.99 o 
   5   5   7      541.90      451.10     88.20 o 
   7   5   7     3652.56     4438.72    190.53 o 
   9   5   7      914.50     1002.52    123.98 o 
  11   5   7     3053.87     3257.59    247.45 o 
  13   5   7    15640.75    14789.42    444.12 o 
  15   5   7      162.42      162.51    129.78 o 
  17   5   7    12418.19    11908.84    432.92 o 
  19   5   7      264.26      468.67    157.51 o 
  21   5   7     5271.69     5941.94    374.07 o 
   0   6   7     7661.31     6952.55    801.97 o 
   2   6   7     1602.46     1865.50    152.60 o 
   4   6   7      441.66      420.07     96.73 o 
   6   6   7     3118.18     2990.56    188.60 o 
   8   6   7     3247.70     3135.36    204.84 o 
  10   6   7     1267.58     1280.43    176.38 o 
  12   6   7     6943.32     6555.63    312.30 o 
  14   6   7     1198.47     1240.57    187.45 o 
  16   6   7      347.26      305.40    127.24 o 
  18   6   7     3969.72     4947.57    377.63 o 
  20   6   7     3178.12     3521.22    333.33 o 
   1   7   7    36825.28    34177.20    796.60 o 
   3   7   7     3811.37     3897.35    244.10 o 
   5   7   7    25202.39    20587.92    482.23 o 
   7   7   7     4627.49     4512.31    259.36 o 
   9   7   7     3732.61     4268.30    266.71 o 
  11   7   7    28560.42    26866.87    669.88 o 
  13   7   7    23200.04    21464.88    622.00 o 
  15   7   7     6410.37     6369.80    374.42 o 
  17   7   7    38047.80    34898.88    979.04 o 
  19   7   7     2859.23     3185.40    312.54 o 
   0   8   7      675.07      790.07    190.57 o 
   2   8   7      393.03      386.77    119.44 o 
   4   8   7      512.38      509.56    132.42 o 
   6   8   7       50.29       83.12    101.22 o 
   8   8   7       62.93      118.61    113.35 o 
  10   8   7      205.73      265.96    133.87 o 
  12   8   7        1.60     -174.11    116.27 o 
  14   8   7       22.83      243.20    143.28 o 
  16   8   7      669.67     1027.60    207.87 o 
  18   8   7      141.10      508.77    174.85 o 
   1   9   7     1055.40     1219.31    158.23 o 
   3   9   7      569.87      603.13    146.27 o 
   5   9   7     5082.92     5201.24    283.93 o 
   7   9   7     9031.61     8071.09    313.04 o 
   9   9   7      123.68       32.46    111.52 o 
  11   9   7      247.29      346.79    143.48 o 
  13   9   7     3778.69     4036.19    302.09 o 
  15   9   7     1280.50     1303.81    232.00 o 
  17   9   7     1152.42     1836.26    250.48 o 
   0  10   7     8477.05     7934.61    436.17 o 
   2  10   7     5416.54     5053.44    292.00 o 
   4  10   7     3128.92     2981.42    234.23 o 
   6  10   7     3965.32     3908.72    261.14 o 
   8  10   7     4996.05     4917.75    288.81 o 
  10  10   7     3367.23     3468.92    280.83 o 
  12  10   7     5288.87     5753.95    362.11 o 
  14  10   7     1302.88     1874.47    309.66 o 
  16  10   7      963.13     1237.08    255.41 o 
   1  11   7    10050.84    10251.06    418.64 o 
   3  11   7      873.46     1214.56    197.80 o 
   5  11   7     8436.33     7857.60    359.70 o 
   7  11   7     1522.82     1715.40    229.61 o 
   9  11   7     1115.36     1575.39    240.90 o 
  11  11   7    12100.49    11970.98    505.09 o 
  13  11   7     7033.70     7506.15    423.25 o 
  15  11   7     2509.98     3013.89    345.82 o 
   0  12   7      622.16      745.62    240.33 o 
   2  12   7      147.58      395.65    148.46 o 
   4  12   7      161.37      352.39    138.30 o 
   6  12   7      142.20      354.10    152.89 o 
   8  12   7        6.71      296.21    163.54 o 
  10  12   7       65.76      644.28    196.92 o 
  12  12   7       17.39      461.91    167.76 o 
   1  13   7     5313.48     5318.91    328.31 o 
   3  13   7        0.52      391.47    125.05 o 
   5  13   7     9578.84     9565.09    399.24 o 
   7  13   7     7439.90     7181.17    429.34 o 
   9  13   7      475.88      894.18    198.62 o 
   0  14   7      831.59     1526.54    234.36 o 
   2  14   7     1044.46     1253.16    163.28 o 
   4  14   7      458.85      792.06    134.11 o 
   0   0   8    61876.59    67527.39   2470.73 o 
   2   0   8    94199.14    98947.11   1052.33 o 
   4   0   8    75895.47    77323.34    934.45 o 
   6   0   8    19958.69    19053.06    417.10 o 
   8   0   8    18922.01    16855.81    921.26 o 
  10   0   8    86855.97    82177.35   1639.12 o 
  12   0   8     5820.79     6230.75    330.74 o 
  14   0   8     1058.36     1373.98    219.81 o 
  16   0   8    80627.95    79918.05   1176.01 o 
  18   0   8    11545.03    11993.28    573.90 o 
  20   0   8     2191.71     2924.43    438.45 o 
  22   0   8    27072.57    27015.79   2133.11 o 
   1   1   8     5447.63     5580.95    169.93 o 
   3   1   8       14.97       45.86     51.11 o 
   5   1   8     3084.95     2989.34    157.49 o 
   7   1   8     2008.63     1917.80    139.92 o 
   9   1   8      663.72      831.76    108.20 o 
  11   1   8     1619.67     1855.55    165.17 o 
  13   1   8      458.58      489.80    120.39 o 
  15   1   8     1070.50     1077.84    156.55 o 
  17   1   8     2338.44     2483.42    258.04 o 
  19   1   8      606.38      814.86    163.01 o 
  21   1   8      385.59      438.61    131.29 o 
   0   2   8    14765.68    15787.88    383.35 o 
   2   2   8      738.07      838.14    105.00 o 
   4   2   8     2394.87     2647.78    148.65 o 
   6   2   8     6865.20     5983.29    196.71 o 
   8   2   8       17.34      100.35     66.27 o 
  10   2   8     2053.99     2190.31    155.67 o 
  12   2   8     3069.27     3232.64    226.07 o 
  14   2   8      148.30      134.76    102.00 o 
  16   2   8     2316.63     2450.79    231.01 o 
  18   2   8     1580.38     1872.19    238.50 o 
  20   2   8      330.18      575.44    146.23 o 
  22   2   8      973.44     1224.87    200.95 o 
   1   3   8      997.11     1148.77    113.50 o 
   3   3   8       15.98       89.83     63.96 o 
   5   3   8      104.96      131.56     77.47 o 
   7   3   8      450.93      442.72     92.13 o 
   9   3   8      230.44      293.70     92.42 o 
  11   3   8       72.63      260.49    105.32 o 
  13   3   8      170.82      224.69    113.98 o 
  15   3   8      379.41      351.87    131.85 o 
  17   3   8      427.89      599.99    161.86 o 
  19   3   8      565.40      710.11    174.76 o 
  21   3   8      117.72      369.67    150.77 o 
   0   4   8    35134.34    34383.31   1018.08 o 
   2   4   8    41546.57    41644.03    559.39 o 
   4   4   8    27379.37    26339.09    456.75 o 
   6   4   8    10693.91     9242.14    258.96 o 
   8   4   8     8403.40     8140.15    285.20 o 
  10   4   8    36040.37    34357.76    586.07 o 
  12   4   8     3756.41     4245.14    253.72 o 
  14   4   8      647.71      915.70    163.97 o 
  16   4   8    43805.63    41728.59    884.56 o 
  18   4   8     9755.30     9877.28    469.49 o 
  20   4   8     2126.54     2732.86    323.04 o 
   1   5   8     4772.77     4350.13    182.56 o 
   3   5   8       10.90       56.94     60.82 o 
   5   5   8     4548.42     4339.81    219.36 o 
   7   5   8     1154.59     1341.94    154.16 o 
   9   5   8      139.13      215.54    114.72 o 
  11   5   8     2215.36     2336.61    227.46 o 
  13   5   8      170.02      139.03    119.15 o 
  15   5   8      594.50      889.07    168.98 o 
  17   5   8     2843.22     3035.24    279.33 o 
  19   5   8      488.37     1047.38    179.68 o 
  21   5   8      364.87      761.92    127.41 o 
   0   6   8    34234.06    31635.05    940.37 o 
   2   6   8     5673.27     5119.90    250.99 o 
   4   6   8     9791.60     8813.88    322.52 o 
   6   6   8    15302.77    13040.96    396.50 o 
   8   6   8      409.62      403.97    113.98 o 
  10   6   8     7489.35     6933.34    352.38 o 
  12   6   8     9650.13     9353.01    369.05 o 
  14   6   8        2.15      154.37    117.37 o 
  16   6   8    10967.88     9715.93    535.40 o 
  18   6   8     7117.15     6373.34    377.87 o 
  20   6   8      458.66      732.89    142.71 o 
   1   7   8       66.23       36.88     96.33 o 
   3   7   8      220.96      306.73    109.79 o 
   5   7   8       66.70      101.83    106.60 o 
   7   7   8      387.65      402.10    136.63 o 
   9   7   8      174.38      165.33    126.29 o 
  11   7   8        1.94       58.43    126.79 o 
  13   7   8      358.39      395.49    152.53 o 
  15   7   8      173.30      257.13    152.40 o 
  17   7   8      161.10      357.88    133.74 o 
  19   7   8        0.09      493.70    171.74 o 
   0   8   8     1144.23     1205.79    291.32 o 
   2   8   8    15311.50    13554.98    416.01 o 
   4   8   8     8237.36     7603.05    325.71 o 
   6   8   8      152.84      276.28    132.05 o 
   8   8   8     4551.79     4651.51    303.78 o 
  10   8   8     8929.39     8148.34    407.28 o 
  12   8   8      233.22      379.84    133.18 o 
  14   8   8     1416.60     1967.88    260.59 o 
  16   8   8    13964.91    13914.82    550.36 o 
  18   8   8     1624.22     1900.75    285.57 o 
   1   9   8     1686.78     1623.53    232.17 o 
   3   9   8       57.19      -35.45    106.45 o 
   5   9   8     1553.04     1389.33    203.68 o 
   7   9   8      485.71      583.35    155.15 o 
   9   9   8       52.06       68.54    123.16 o 
  11   9   8      380.57      511.75    147.25 o 
  13   9   8       43.98      349.67    136.19 o 
  15   9   8      244.07      695.14    208.09 o 
  17   9   8     1075.49     2001.99    252.73 o 
   0  10   8    18795.84    16001.09    757.44 o 
   2  10   8     3018.59     2972.26    265.42 o 
   4  10   8     3458.62     3664.00    283.36 o 
   6  10   8     7825.47     7251.48    343.36 o 
   8  10   8      358.12      438.21    141.63 o 
  10  10   8     2545.09     2961.67    273.46 o 
  12  10   8     7133.26     7578.45    355.34 o 
  14  10   8       70.29      305.55    200.47 o 
   1  11   8      202.57      444.45    133.01 o 
   3  11   8       12.22      236.56    113.26 o 
   5  11   8      514.93      797.35    169.83 o 
   7  11   8      124.21      349.97    142.77 o 
   9  11   8        9.96      287.67    157.16 o 
  11  11   8      489.93      828.95    185.00 o 
  13  11   8       32.15      220.60    155.18 o 
   0  12   8      119.55      493.12    271.11 o 
   2  12   8     3173.14     3435.00    327.29 o 
   4  12   8     1889.95     2138.02    236.25 o 
   6  12   8     1554.06     1473.28    240.42 o 
   8  12   8      691.50      992.23    286.28 o 
  10  12   8     1517.72     1842.44    272.81 o 
   1  13   8      393.89      892.44    166.42 o 
   3  13   8       80.69      315.90    131.82 o 
   5  13   8      388.54      587.32    123.09 o 
   7  13   8      122.34      584.68    172.10 o 
   1   1   9    31207.78    31057.51    707.73 o 
   3   1   9      634.43      859.31    100.38 o 
   5   1   9    11761.96    11342.87    276.18 o 
   7   1   9     3745.64     4167.50    196.02 o 
   9   1   9      236.26      468.36     99.64 o 
  11   1   9       55.71       32.22     86.07 o 
  13   1   9       24.54      196.14    104.79 o 
  15   1   9     4169.65     4195.19    253.88 o 
  17   1   9     6325.30     6020.90    339.24 o 
  19   1   9     2244.65     2291.63    243.78 o 
  21   1   9     1422.97     1537.92    198.13 o 
   0   2   9   123909.05   124324.55   1842.42 o 
   2   2   9     1100.88     1486.61    136.32 o 
   4   2   9     2848.18     2953.52    177.69 o 
   6   2   9    33949.77    34993.91    562.63 o 
   8   2   9     2346.07     2406.02    174.75 o 
  10   2   9     2498.42     2126.88    193.99 o 
  12   2   9     7585.55     7255.71    301.72 o 
  14   2   9     6722.81     6480.49    300.24 o 
  16   2   9     2833.34     3149.81    252.08 o 
  18   2   9    19421.72    18058.75    553.80 o 
  20   2   9     2772.28     3144.68    300.94 o 
   1   3   9    37754.61    37971.72    566.71 o 
   3   3   9       34.65       92.71     76.61 o 
   5   3   9    18206.07    18664.18    549.94 o 
   7   3   9     6026.59     5578.64    222.53 o 
   9   3   9      108.30      222.14    100.02 o 
  11   3   9     2645.11     3104.74    229.81 o 
  13   3   9      150.74      338.58    130.12 o 
  15   3   9     4412.57     4552.16    287.64 o 
  17   3   9    13120.20    12541.32    420.50 o 
  19   3   9     2567.06     2897.01    290.52 o 
  21   3   9     1683.94     2222.32    281.07 o 
   0   4   9     3001.71     3183.34    288.56 o 
   2   4   9     1068.49     1153.66    144.19 o 
   4   4   9      598.59      611.42    107.82 o 
   6   4   9     1160.45     1050.84    135.41 o 
   8   4   9      273.46      310.52     98.32 o 
  10   4   9     1021.08     1140.86    165.47 o 
  12   4   9     1410.36     1814.28    201.83 o 
  14   4   9      183.85      299.67    146.70 o 
  16   4   9     1426.33     1801.13    235.53 o 
  18   4   9     1268.56     1016.40    232.09 o 
  20   4   9        6.67      242.16    159.91 o 
   1   5   9    12466.77    12498.87    379.52 o 
   3   5   9      548.38      494.28    113.03 o 
   5   5   9     6434.63     6720.86    264.12 o 
   7   5   9       66.82       46.51     88.05 o 
   9   5   9       16.36      -15.81     85.33 o 
  11   5   9      491.15      378.51    157.16 o 
  13   5   9     2023.84     1631.58    214.63 o 
  15   5   9      849.71      936.06    181.20 o 
  17   5   9     1824.09     2046.21    248.55 o 
  19   5   9       26.79      221.95    114.63 o 
   0   6   9    92836.89    85186.79   1627.65 o 
   2   6   9       73.40      129.78    144.71 o 
   4   6   9      340.26      407.36    128.36 o 
   6   6   9    27131.67    25096.46    563.71 o 
   8   6   9     4518.95     4413.93    292.28 o 
  10   6   9     3285.53     2766.37    295.57 o 
  12   6   9     4391.32     4500.56    410.14 o 
  14   6   9     7126.54     6938.51    337.03 o 
  16   6   9      852.82     1077.56    171.27 o 
  18   6   9    10587.01    10120.79    468.76 o 
   1   7   9    31225.69    28986.45    773.78 o 
   3   7   9        3.20       84.28    110.77 o 
   5   7   9    18209.44    17244.01    480.93 o 
   7   7   9     6144.38     5691.68    305.24 o 
   9   7   9      672.54      555.33    172.17 o 
  11   7   9     5405.20     5438.21    385.95 o 
  13   7   9       36.69      286.86    132.10 o 
  15   7   9     5088.49     5131.24    369.67 o 
  17   7   9    10772.16    10419.33    522.55 o 
   0   8   9     8524.76     7349.58    534.01 o 
   2   8   9     2768.19     2743.97    285.36 o 
   4   8   9     2270.32     2054.00    232.83 o 
   6   8   9     3826.18     3586.80    281.96 o 
   8   8   9      232.34      471.30    146.59 o 
  10   8   9     3342.23     3275.93    344.07 o 
  12   8   9     3522.70     3532.45    338.52 o 
  14   8   9       37.51      272.43    116.51 o 
  16   8   9     3480.46     3763.96    403.24 o 
   1   9   9      568.09      685.57    181.93 o 
   3   9   9      172.50      199.68    135.53 o 
   5   9   9       15.65      210.74    132.64 o 
   7   9   9      387.58      473.86    142.38 o 
   9   9   9      390.79      635.61    173.44 o 
  11   9   9     5017.06     4475.20    375.91 o 
  13   9   9     2376.29     2763.72    295.24 o 
  15   9   9        7.43      382.91    107.83 o 
   0  10   9    21796.68    19555.48    852.17 o 
   2  10   9       14.71      296.45    153.57 o 
   4  10   9      288.86      505.66    149.21 o 
   6  10   9     3911.91     4177.57    307.78 o 
   8  10   9     1227.30     1613.42    203.88 o 
  10  10   9     2416.12     2351.08    246.28 o 
  12  10   9       56.73      234.84    106.06 o 
   1  11   9    11858.94    11657.26    464.57 o 
   3  11   9        8.81      417.64    160.01 o 
   5  11   9     5224.44     5225.54    305.28 o 
   7  11   9     3198.49     3412.58    339.70 o 
   9  11   9      609.16      791.90    255.75 o 
  11  11   9     1310.08     1782.59    262.69 o 
   0  12   9     6489.00     6465.84    654.77 o 
   2  12   9     1610.66     2421.07    314.87 o 
   4  12   9     1114.36     1349.89    221.74 o 
   6  12   9     2794.50     3136.85    293.31 o 
   8  12   9       63.41      423.84    146.46 o 
   0   0  10    63451.55    63701.05   1341.94 o 
   2   0  10       17.49        6.38    107.88 o 
   4   0  10        9.72       51.28    104.40 o 
   6   0  10    21827.12    21967.56    648.26 o 
   8   0  10     4022.69     4124.62    362.28 o 
  10   0  10      677.25      769.11    206.21 o 
  12   0  10    15183.53    15467.51    611.87 o 
  14   0  10     4637.39     4547.52    405.39 o 
  16   0  10      306.82      514.12    187.02 o 
  18   0  10    11307.54    10141.11    653.95 o 
  20   0  10     6249.04     6455.18    531.80 o 
   1   1  10    56712.70    55984.94    630.46 o 
   3   1  10      485.75      638.44    119.00 o 
   5   1  10    23745.46    22862.23    442.56 o 
   7   1  10     6383.39     6195.83    232.01 o 
   9   1  10     1834.22     2106.56    179.48 o 
  11   1  10    11177.24    10558.76    331.69 o 
  13   1  10     4278.20     4982.61    271.98 o 
  15   1  10     5892.08     5668.30    273.77 o 
  17   1  10    15789.82    14052.15    488.07 o 
  19   1  10      589.17      678.19    139.39 o 
   0   2  10     1048.98     1464.79    235.68 o 
   2   2  10      204.89      292.49    103.70 o 
   4   2  10      836.98      763.18    123.93 o 
   6   2  10      620.51      679.34    124.23 o 
   8   2  10       48.85       96.75     93.75 o 
  10   2  10      722.00      889.77    171.55 o 
  12   2  10       95.37       38.90    108.19 o 
  14   2  10        4.70      125.99    101.24 o 
  16   2  10      649.73      792.52    149.17 o 
  18   2  10        5.65      261.78    114.12 o 
  20   2  10        1.61      335.98    183.66 o 
   1   3  10    18395.81    17117.84    414.15 o 
   3   3  10      162.59      116.66     92.12 o 
   5   3  10     3023.46     3059.36    198.30 o 
   7   3  10       20.60      101.46     90.70 o 
   9   3  10       32.83       52.83     85.84 o 
  11   3  10      316.01      470.04    137.36 o 
  13   3  10     1131.96     1786.95    205.41 o 
  15   3  10      320.83      676.91    153.65 o 
  17   3  10     4651.29     4436.32    304.26 o 
  19   3  10       51.73      177.70    141.07 o 
   0   4  10    37380.64    36275.63   1137.57 o 
   2   4  10       32.93       50.90     91.97 o 
   4   4  10      135.35      105.57     91.92 o 
   6   4  10    10810.96     9653.91    303.33 o 
   8   4  10     2004.44     2083.62    199.95 o 
  10   4  10      786.44      668.33    157.46 o 
  12   4  10     7330.34     7280.40    348.91 o 
  14   4  10     1662.87     1584.45    219.14 o 
  16   4  10      396.37      581.13    153.12 o 
  18   4  10     5813.77     5971.71    416.00 o 
   1   5  10    45219.14    41793.49    829.96 o 
   3   5  10       20.70       84.58    113.28 o 
   5   5  10    20855.09    20154.52    652.72 o 
   7   5  10     8799.47     8336.69    318.30 o 
   9   5  10     1476.17     1695.86    216.56 o 
  11   5  10    13854.36    13452.28    452.52 o 
  13   5  10     4393.65     4940.64    376.55 o 
  15   5  10     6077.09     6428.23    346.42 o 
  17   5  10    15940.15    14993.65    526.58 o 
   0   6  10     3464.19     3513.12    442.75 o 
   2   6  10      430.45      483.58    157.87 o 
   4   6  10     1990.61     2094.24    256.87 o 
   6   6  10     2739.09     2796.26    255.23 o 
   8   6  10       83.32      153.02    119.25 o 
  10   6  10     1233.06     1303.94    221.10 o 
  12   6  10     1057.72     1356.44    219.38 o 
  14   6  10       16.45      200.16    150.56 o 
  16   6  10     1224.87     1379.97    217.97 o 
   1   7  10     1382.90     1556.20    234.83 o 
   3   7  10       28.49      177.50    129.58 o 
   5   7  10      905.42     1071.31    208.37 o 
   7   7  10     2520.21     2404.29    246.70 o 
   9   7  10      663.02      758.70    170.41 o 
  11   7  10     3405.77     3355.35    321.63 o 
  13   7  10        1.57      317.54    126.34 o 
  15   7  10      325.35      772.33    190.49 o 
   0   8  10    18169.94    15488.47    769.20 o 
   2   8  10     1318.25     1401.14    221.02 o 
   4   8  10     2136.91     2455.94    275.75 o 
   6   8  10     5267.06     5218.71    347.06 o 
   8   8  10     2971.95     3467.64    326.44 o 
  10   8  10     3372.35     3724.89    337.43 o 
  12   8  10     3488.98     4084.59    356.03 o 
  14   8  10     1870.54     2145.21    253.09 o 
   1   9  10    15137.92    13996.07    516.89 o 
   3   9  10      155.27      353.78    124.91 o 
   5   9  10     5544.38     5625.99    342.73 o 
   7   9  10     3371.15     3483.66    321.24 o 
   9   9  10      188.13      584.30    146.16 o 
  11   9  10     5063.16     5193.38    342.54 o 
  13   9  10     1492.09     1980.76    255.47 o 
   0  10  10     1377.46     1778.54    321.38 o 
   2  10  10      341.30      741.45    146.56 o 
   4  10  10     1374.15     1671.33    218.66 o 
   6  10  10     1384.75     1707.37    210.73 o 
   8  10  10      191.36      418.91    129.47 o 
  10  10  10      626.49      840.81    141.64 o 
   1  11  10       28.60      309.81    102.66 o 
   3  11  10        9.19      390.77    162.44 o 
   5  11  10     1734.24     2159.30    227.87 o 
   7  11  10     3123.94     3131.05    312.10 o 
   0  12  10     3095.31     4429.92    480.85 o 
   2  12  10       41.28     1156.07    276.23 o 
   1   1  11       54.45       66.52     75.84 o 
   3   1  11       48.21       36.84     82.45 o 
   5   1  11       55.04       55.81     87.33 o 
   7   1  11        3.47       17.62     88.21 o 
   9   1  11       24.94      138.35    107.54 o 
  11   1  11       84.46      275.38    126.92 o 
  13   1  11      111.00      399.34    117.98 o 
  15   1  11       63.65      396.32    118.46 o 
  17   1  11        8.34      257.94    106.11 o 
   0   2  11     1125.07     1225.44    241.96 o 
   2   2  11    20246.09    19625.46    462.57 o 
   4   2  11     1101.50     1405.24    175.77 o 
   6   2  11    17502.88    16944.18    442.53 o 
   8   2  11    16564.91    15511.75    396.34 o 
  10   2  11    68686.34    64613.73    964.86 o 
  12   2  11    21757.38    20040.98    598.18 o 
  14   2  11      547.46      715.55    137.23 o 
  16   2  11    18912.87    18977.62    516.94 o 
  18   2  11     1594.41     2304.32    240.83 o 
   1   3  11       44.89      -40.79     90.49 o 
   3   3  11       59.92      131.16     97.78 o 
   5   3  11        3.52       59.58    101.38 o 
   7   3  11      164.63      121.69    112.17 o 
   9   3  11       27.30      150.15    111.79 o 
  11   3  11       17.75      261.23    124.35 o 
  13   3  11       27.84      235.81    129.47 o 
  15   3  11       14.52      255.67    132.95 o 
  17   3  11        5.05      226.84    137.61 o 
   0   4  11     3927.54     4059.28    363.40 o 
   2   4  11      519.44      627.30    137.40 o 
   4   4  11     1847.91     2175.68    227.77 o 
   6   4  11     3317.76     3409.60    275.88 o 
   8   4  11      290.44      298.56    121.63 o 
  10   4  11      789.77     1084.84    201.31 o 
  12   4  11     2316.70     2549.25    259.70 o 
  14   4  11       80.66      359.45    162.00 o 
  16   4  11     1468.88     1745.33    234.45 o 
   1   5  11       39.21       43.65    112.15 o 
   3   5  11       15.47       78.87    120.39 o 
   5   5  11        9.58      126.91    111.96 o 
   7   5  11       14.62      181.38    113.34 o 
   9   5  11       20.83      129.34    125.68 o 
  11   5  11       66.98      338.37    123.32 o 
  13   5  11       28.30      312.78    127.66 o 
  15   5  11        0.28      346.79    181.63 o 
   0   6  11     2822.50     2778.19    417.90 o 
   2   6  11    18150.23    16903.45    564.69 o 
   4   6  11     3268.78     3107.10    306.35 o 
   6   6  11     5176.82     4892.82    348.84 o 
   8   6  11    12287.26    11002.36    543.16 o 
  10   6  11    53060.23    46724.46    971.53 o 
  12   6  11     8274.17     8460.96    420.38 o 
  14   6  11      549.53      820.47    187.54 o 
   1   7  11      123.65      176.41    110.27 o 
   3   7  11      137.13      335.93    130.03 o 
   5   7  11       58.27      380.56    138.33 o 
   7   7  11      209.39      362.91    136.80 o 
   9   7  11        7.56      392.86    150.62 o 
  11   7  11        3.96      337.78    110.99 o 
  13   7  11       11.48      223.50    101.83 o 
   0   8  11    13871.26    12672.05    698.08 o 
   2   8  11     1374.54     1767.13    229.33 o 
   4   8  11     6346.04     6155.50    347.14 o 
   6   8  11    10604.77     9976.36    444.91 o 
   8   8  11      243.14      742.81    191.94 o 
  10   8  11     3796.61     4198.56    330.01 o 
  12   8  11     4952.17     4735.19    323.39 o 
   1   9  11       16.96      145.01     85.98 o 
   3   9  11       32.04      160.84    118.79 o 
   5   9  11        4.99      221.81    112.17 o 
   7   9  11        1.10      245.74    130.92 o 
   9   9  11        1.02      395.92    126.76 o 
  11   9  11        6.20      410.66    118.15 o 
   0  10  11     2548.00     2515.48    372.51 o 
   2  10  11     2005.08     2085.07    233.81 o 
   4  10  11      127.57      337.73    103.55 o 
   6  10  11      860.42     1194.47    161.93 o 
   8  10  11     2062.66     1950.85    249.81 o 
   1  11  11      130.11      577.08    125.63 o 
   3  11  11      154.80      409.64    122.68 o 
   0   0  12     5044.55     5230.04    513.48 o 
   2   0  12     3035.75     3260.82    301.62 o 
   4   0  12     1232.86     1890.06    255.28 o 
   6   0  12    27004.60    26588.83   1072.87 o 
   8   0  12      424.11      370.85    170.83 o 
  10   0  12     1253.63     1391.97    255.84 o 
  12   0  12    17301.09    16880.58   1027.30 o 
  14   0  12     3434.05     4015.07    399.48 o 
  16   0  12       34.16      496.97    160.82 o 
   1   1  12      945.90     1191.56    161.97 o 
   3   1  12       13.26       90.80     91.98 o 
   5   1  12    20552.23    19156.46    450.79 o 
   7   1  12    21080.59    19661.86    461.70 o 
   9   1  12     4387.07     4622.73    297.10 o 
  11   1  12    33088.02    29677.29    631.78 o 
  13   1  12     2192.53     2690.03    294.66 o 
  15   1  12     4638.86     5183.15    299.32 o 
   0   2  12     1075.27     1289.84    259.68 o 
   2   2  12       25.20      -48.04    100.70 o 
   4   2  12      186.21      370.46    122.59 o 
   6   2  12      627.38      826.75    157.46 o 
   8   2  12        7.71      155.51    107.62 o 
  10   2  12       98.47      367.16    131.45 o 
  12   2  12      321.39      896.06    176.72 o 
  14   2  12       10.55      533.99    157.26 o 
  16   2  12      110.83      514.63    109.60 o 
   1   3  12     1992.38     2118.46    212.98 o 
   3   3  12      127.90      327.53    117.64 o 
   5   3  12     3054.24     3646.06    263.03 o 
   7   3  12     7964.90     7067.11    316.75 o 
   9   3  12      698.54      974.84    180.66 o 
  11   3  12    10810.07     9847.55    421.18 o 
  13   3  12      347.32      834.67    167.54 o 
  15   3  12      945.30     1417.52    215.98 o 
   0   4  12     1154.89     1344.03    314.13 o 
   2   4  12     1689.24     1946.69    260.34 o 
   4   4  12      634.70      891.48    173.33 o 
   6   4  12    14690.09    14077.78    468.25 o 
   8   4  12      101.82      113.55    108.04 o 
  10   4  12      832.85     1168.05    206.77 o 
  12   4  12    10622.77    10431.04    478.52 o 
  14   4  12     2022.54     2453.73    248.88 o 
   1   5  12     1524.88     2051.77    259.24 o 
   3   5  12       50.35      165.50    102.53 o 
   5   5  12    17177.42    15859.79    555.56 o 
   7   5  12    20943.20    19841.54    629.58 o 
   9   5  12     4420.93     4274.22    380.34 o 
  11   5  12    28690.41    24716.01    847.12 o 
  13   5  12     4357.44     4114.40    319.33 o 
   0   6  12     2764.24     3314.59    450.02 o 
   2   6  12      518.37      781.09    155.81 o 
   4   6  12     1495.58     1913.92    235.13 o 
   6   6  12     1400.94     1735.87    233.14 o 
   8   6  12       57.36      295.15    140.23 o 
  10   6  12      832.20     1295.97    206.30 o 
  12   6  12      724.89     1303.83    210.65 o 
   1   7  12     7946.26     7089.67    385.41 o 
   3   7  12      165.17      129.19    121.09 o 
   5   7  12      548.24      748.44    155.35 o 
   7   7  12     1215.02     1683.34    248.74 o 
   9   7  12       42.66      211.87    117.22 o 
  11   7  12      306.98      558.95    115.23 o 
   0   8  12      139.75      491.51    151.32 o 
   2   8  12     2502.02     2917.39    301.24 o 
   4   8  12     1316.50     1382.34    217.07 o 
   6   8  12     5654.12     5281.69    326.35 o 
   8   8  12      414.96      747.49    159.04 o 
   1   9  12       93.35      475.49    174.88 o 
   3   9  12        1.56      444.04    116.66 o 
   5   9  12     5578.33     5699.75    295.92 o 
   7   9  12     7824.58     7466.07    437.52 o 
   1   1  13     3042.29     3956.98    273.98 o 
   3   1  13     1902.80     2529.89    231.60 o 
   5   1  13     7196.92     7731.08    300.48 o 
   7   1  13     1922.75     2594.73    240.54 o 
   9   1  13      347.29      876.05    179.94 o 
  11   1  13     2204.61     2922.11    290.40 o 
  13   1  13     1811.76     2562.04    282.95 o 
   0   2  13    19779.86    19309.22    706.23 o 
   2   2  13     2001.43     2022.82    214.96 o 
   4   2  13     2052.21     2317.37    223.77 o 
   6   2  13    20914.78    20692.76    525.08 o 
   8   2  13     1011.07     1082.16    167.78 o 
  10   2  13       56.60      588.05    155.74 o 
  12   2  13    12423.52    12746.70    493.23 o 
   1   3  13     4884.80     5625.28    305.63 o 
   3   3  13     1511.82     2022.88    214.43 o 
   5   3  13    11316.04    11410.52    427.96 o 
   7   3  13     3734.80     4685.68    332.52 o 
   9   3  13      427.93      960.83    218.18 o 
  11   3  13     6113.63     7121.80    451.75 o 
  13   3  13     2760.65     3667.84    379.54 o 
   0   4  13      160.75      574.26    219.84 o 
   2   4  13      173.78      545.65    158.68 o 
   4   4  13      234.96      622.58    164.10 o 
   6   4  13      846.83     1313.99    221.92 o 
   8   4  13      273.61      499.73    196.72 o 
  10   4  13      556.60      933.14    258.40 o 
  12   4  13     1052.61     1744.64    271.71 o 
   1   5  13      720.48     1157.20    179.93 o 
   3   5  13     1290.97     1771.23    224.00 o 
   5   5  13     2507.11     3419.29    319.88 o 
   7   5  13       82.81      462.27    122.90 o 
   9   5  13       72.50      461.37    154.73 o 
  11   5  13      184.36      474.60    140.30 o 
   0   6  13    10104.29    10540.20    632.22 o 
   2   6  13      517.91      823.99    142.21 o 
   4   6  13     2930.79     3280.80    297.72 o 
   6   6  13    11033.83    10338.14    459.24 o 
   8   6  13      518.82      751.35    129.15 o 
   1   7  13     4985.69     4998.77    287.04 o 
   3   7  13     1054.64     1500.97    184.24 o 
   5   7  13    10594.54    10021.70    426.73 o 
   7   7  13     3759.07     3571.14    349.51 o 
   0   8  13     1629.63     1889.94    332.50 o 
   2   8  13      288.07      626.34    104.84 o 
   4   8  13      917.60     1308.85    149.15 o 
   0   0  14    21586.68    23556.70    990.77 o 
   2   0  14    16899.62    16428.73    675.92 o 
   4   0  14    26325.96    25243.48    842.26 o 
   6   0  14    12689.77    13394.93    637.71 o 
   8   0  14     3742.89     4125.68    434.79 o 
  10   0  14    22423.69    22176.87   1064.23 o 
   1   1  14     1658.28     2297.65    219.35 o 
   3   1  14       91.18      221.00    111.33 o 
   5   1  14     1718.65     2271.55    237.64 o 
   7   1  14      208.58      950.99    185.49 o 
   9   1  14      101.05      806.26    185.69 o 
   0   2  14     1647.42     2406.96    322.86 o 
   2   2  14      208.65      630.77    122.71 o 
   4   2  14     1186.61     1751.78    191.97 o 
   6   2  14     1520.33     1920.12    215.24 o 
   8   2  14       54.40      584.51    172.92 o 
  10   2  14     1020.70     1389.53    254.92 o 
   1   3  14      416.79      865.65    171.75 o 
   3   3  14       14.57      301.48    115.32 o 
   5   3  14      185.26      712.86    145.20 o 
   7   3  14       43.77      682.98    162.86 o 
   9   3  14       23.19      434.56    191.90 o 
   0   4  14    12575.87    12635.56   1023.08 o 
   2   4  14    10147.61    10234.73    467.81 o 
   4   4  14    14551.63    13914.88    545.02 o 
   6   4  14     6636.10     6823.41    400.96 o 
   8   4  14     2610.08     3167.38    417.05 o 
   1   5  14     1611.10     2399.93    261.13 o 
   3   5  14      216.85      580.83    140.88 o 
   5   5  14     1332.68     1664.85    173.81 o 
   0   6  14     6408.66     5731.67    412.16 o 
   2   6  14      370.95      531.33    100.41 o 
   1   1  15     2635.40     3135.81    250.85 o 
   3   1  15      108.89      660.48    135.50 o 
   0   2  15     2673.44     3607.59    384.40 o 
   2   2  15     1130.98     1549.11    161.66 o 
                                                 
